# Supplementary material for: The DSIF Subunits Spt4 and Spt5 Have Distinct Roles at Various Phases of Immunoglobulin Class Switch Recombination
Source: PLoS Genet. 2012 Apr 26;8(4):e1002675. doi: 10.1371/journal.pgen.1002675 (PMC3343088; doi:10.1371/journal.pgen.1002675)
Supplement: Table S1 — Microarray analysis of CH12F3-2A cells after Spt4 or Spt5 knockdown. The fold change in gene expressions in Spt4 or Spt5 RNAi-treated samples relative to control of three replicates was calculated. The genes that were significantly different using a 2-fold cut-off with a P-value of <0.05 are listed. (XLS) [file pgen.1002675.s006.xls]

## Sheet: siSpt4 UP
Table S1. Microarray expression analysis derived from CH12F3-2A cells after Spt4 or Spt5 knockdown. The fold change in gene expressions in Spt4 or Spt5 RNAi-treated samples relative to control of three replicates was calculated. The genes that were significantly different using a 2-fold cut-off with a P-value of <0.05 are listed.
Up-regulated transcripts by Spt4 knockdown
Name	oligo_sequence	Ensambl_id	Gene_Symbol	RefSeq	description	siSpt4/siControl
						ratio	LOG2_ratio
IGHG3	CAGTTGGTTGCAAGGAGAAATTTTTACCTGCTCCGTGGTGCATGAGGCTCTCCATAACCACCACACACA	ENSMUSG00000076615	IGHG3	NM_198640	Immunoglobulin heavy chain C gene segment [Source:IMGT/GENE-DB;Acc:IGHG3]	2.71232	1.43953
Cd300lf	TTGAGCTTGGAGTTCAACCTCAGGGAGTTCCAGGGAATTAAGGCTCCTTCCACATCCCCACTTATAGCCA	ENSMUSG00000047798	Cd300lf	NM_145634	CD300 antigen like family member F [Source:MarkerSymbol;Acc:MGI:2442359]	2.67543	1.41977
-	GACTTCTTACAACAAGCAGGTCCCAGCAAAGGCAGATATGAGTACTAGAGCCTTCCAAGTCAGCTCCTGA	-	-	-	-	2.65051	1.40627
9130404D14Rik	TGTCCTTGTGAGCCATTTGGGCTTGTCTTTCCCTCTTAGTCACAAGGGTCAAACCAAGAGTCAGTTAGCT	ENSMUSG00000026796	9130404D14Rik	NM_146119	RIKEN cDNA 9130404D14 gene [Source:MarkerSymbol;Acc:MGI:2442910]	2.61061	1.38439
Abca1	GGTACTTGGTTCTCTTGTTCAGTGTTGCCCATGCCCCTGTCATGGCTTGCCATAGCATCTTTCTGAGAC	ENSMUSG00000015243	Abca1	NM_013454	ATP-binding cassette, sub-family A (ABC1), member 1 [Source:MarkerSymbol;Acc:MGI:99607]	2.52289	1.33508
Olfr1305	CATTTCCTTGATTGCGTTCTTTTTACTCATCATCTCCTATGTCTTTCTTCTCACCACTGTCCAGAAGCAG	ENSMUSG00000074955	Olfr1305	NM_146401	olfactory receptor 1305 [Source:MarkerSymbol;Acc:MGI:3031139]	2.50777	1.3264
Il10ra	CCTGTCTGTATGCAAAGCTTGGAAATTGAAATGTACCTGACGTGCTCCATCCCTAGGAGTGCTGAGTCCC	ENSMUSG00000032089	Il10ra	NM_008348	interleukin 10 receptor, alpha [Source:MarkerSymbol;Acc:MGI:96538]	2.48883	1.31547
8030423J24Rik	GGCTGTCTCCTGTTTGATGTGCAGGCCTGGAAACCACCAGGAAAGGCTTCTGTGAGAATGGAGTGAAAT	ENSMUSG00000021600	8030423J24Rik	XM_127424	RIKEN cDNA 8030423J24 gene [Source:MarkerSymbol;Acc:MGI:1924416]	2.45938	1.2983
2210403B10Rik	CCCAGCTAACTCCCAATCATTGGACAGGTCAGTTTTACCTGAGACCTTATTGGGTCATAAGCACAGATGG	ENSMUSG00000034209	2210403B10Rik	NM_145216	RIKEN cDNA 2210403B10 gene [Source:MarkerSymbol;Acc:MGI:1922918]	2.43391	1.28327
-	CAAGGAATTGGCCTTTCGCAAACCTTCCCAAAGCTTGATCCTCCCCAGACCATCACGTCATAGTGTTGCT	-	-	NM_198112	-	2.42401	1.27739
Olfr981	AGGGACTATCCACTCACTTTTCCAAACGAGTTTCATATTCAGGCTGCCTTTCTGCGGCCCAAACCGAGTT	ENSMUSG00000046678	Olfr981	NM_146286	olfactory receptor 981 [Source:MarkerSymbol;Acc:MGI:3030815]	2.37481	1.24781
Grn	CCGGCAGGGTTTCAGTGTCACACAGAGAAAGGAACCTGCGAAATGGGTATCCTCCAAGTACCCTGGATG	ENSMUSG00000034708	Grn	NM_008175	granulin [Source:MarkerSymbol;Acc:MGI:95832]	2.33041	1.22058
ENSMUSG00000055181	ATAAAGACAGGCAGCACTCATGACTGATTTCATTCTGCTCTGGGCAATGCCTGCCAACATTGCAAAGGTA	ENSMUSG00000055181	ENSMUSG00000055181	-	predicted gene, ENSMUSG00000055181 [Source:MarkerSymbol;Acc:MGI:3641664]	2.29692	1.1997
Clcf1	AGAACTATGAGGCGTACAGTCACCTCCTGTGTTACTTGCGTGGCCTCAACCGTCAGGCTGCCACAGCTG	ENSMUSG00000040663	Clcf1	NM_019952	cardiotrophin-like cytokine factor 1 [Source:MarkerSymbol;Acc:MGI:1930088]	2.27546	1.18616
Il28ra	CAGTGGCAACCTTTCAGCCCAGTGGACCTGAGTTCTCTGATGACTTGATCCTTTGTCCCCAGAAGGAACT	ENSMUSG00000062157	Il28ra	NM_174851	interleukin 28 receptor alpha [Source:MarkerSymbol;Acc:MGI:2429859]	2.23364	1.1594
Rab13	CCTCAAGCACTGGCCTGAAAACATCTGACAAGAAGAAGAACAAGTGCTTGTTAGGCTGAGAGCATTTCT	ENSMUSG00000027935	Rab13	NM_026677	RAB13, member RAS oncogene family [Source:MarkerSymbol;Acc:MGI:1927232]	2.21385	1.14656
EG545739	GAGATCATGACATATCTACACGACTTAGAGATGAAGAACATGGAGGCCCGAGAGAACAATCAGGAGCTCA	ENSMUSG00000073116;ENSMUSG00000070933;ENSMUSG00000048703;ENSMUSG00000067698;ENSMUSG00000073208;ENSMUSG00000051940;ENSMUSG00000073117;ENSMUSG00000033219;ENSMUSG00000069720;ENSMUSG00000073119;ENSMUSG00000067700	EG545739	NM_207657	-	2.21016	1.14415
Gucy2c	TGTGTGTTCCTGACAGTGTGATGAGTGTATACGTCAGAGCCCTGTCCCACAGTTCTCCATGGAGCATCAA	ENSMUSG00000042638	Gucy2c	XM_132928	guanylate cyclase 2c [Source:MarkerSymbol;Acc:MGI:106903]	2.18407	1.12702
Cxcr3	CCTCCCAGATTTCATCTACCTATCAGCCAACTACGATCAGCGCCTCAATGCCACCCATTGCCAGTACAAC	ENSMUSG00000050232	Cxcr3	NM_009910	chemokine (C-X-C motif) receptor 3 [Source:MarkerSymbol;Acc:MGI:1277207]	2.16232	1.11258
Upb1	ACCAGAAAGAACCACATCCCCAGAGTGGGAGACTTCAACGAGTCCACTTACTACATGGAGGGAAACCTG	ENSMUSG00000033427	Upb1	NM_133995	ureidopropionase, beta [Source:MarkerSymbol;Acc:MGI:2143535]	2.13261	1.09262
-	AGATGTGAAGCTAAGGGACAAGGGAAGGATCTTGTCACTCAGATGCCAACACCTAGGCACATCCACTCTT	-	-	-	-	2.12694	1.08878
Fcgr2b	CTGGGATTGCTGTCGCAGCCATTGTTATTATCCTAGTATCCTTGGTCTATCTCAAGAAAAAGCAGGTTCC	ENSMUSG00000026656	Fcgr2b	NM_010187	Fc receptor, IgG, low affinity IIb [Source:MarkerSymbol;Acc:MGI:95499]	2.11926	1.08356
Rab37	TGTAAGCAGCGAAAGGGTGATCCGTTCTGAAGATGGAGAGACACTGGCCAGGGAATATGGTGTTCCTTT	ENSMUSG00000020732	Rab37	NM_021411	RAB37, member of RAS oncogene family [Source:MarkerSymbol;Acc:MGI:1929945]	2.11339	1.07956
Kti12	GAAAACCGAGCTTCCTGTTCCCTTACACTCTTACGGGACCTTTTGTTTCTATGGGAAACCGGAACTCTAA	ENSMUSG00000053880	Kti12	-	KTI12 homolog, chromatin associated (S. cerevisiae) [Source:MarkerSymbol;Acc:MGI:1923547]	2.06109	1.04341
Vdr	CTACCACCCAAAAGTCAATGTAGACCTACGAAACGGTCAGGTGATGGGCTAGGGACGTATCTTCAAACT	ENSMUSG00000022479	Vdr	NM_009504	vitamin D receptor [Source:MarkerSymbol;Acc:MGI:103076]	2.05412	1.03852
-	ACCTGCTAAATAAGTCATCAGAACCCGGACACCAGCGCTGCAACTCTTGGGATGGCAGTCATCTTTCCAG	-	-	NM_146189;NM_178067	-	2.05024	1.03579
-	GAGACTTAATGGTGGTGTTCAAGTCCCTTCCGTTGTACAGTAGTTATAGGGGAGGTCTAGGTGTTTTTCT	-	-	NM_010658	-	2.04761	1.03394
Vav3	TCCAGCAAACCCATCAGTTTAGCTTTCTCTTACTTCATTGGGCCAGACACCATGGATCCAGCCATTAGGA	ENSMUSG00000033721	Vav3	NM_020505;NM_146139	vav 3 oncogene [Source:MarkerSymbol;Acc:MGI:1888518]	2.0466	1.03323
1700023I07Rik	CTCAGCTGAACAGCCCAGCCTGACCTTCAAAAAGCTGAATAAGAAGTCCCAGACCTGGGATGAAGCTAAC	ENSMUSG00000052025	1700023I07Rik	XM_284686	RIKEN cDNA 1700023I07 gene [Source:MarkerSymbol;Acc:MGI:1923955]	2.04192	1.02993
A330070K13Rik	TGTCAGAGAAAACTGCACATCAGAGCCACTCAGAGTAGAGTGCCAACCATTGAAGGACCCCTGGGTTGGA	ENSMUSG00000052014	A330070K13Rik	NM_198665	RIKEN cDNA A330070K13 gene [Source:MarkerSymbol;Acc:MGI:2685897]	2.03888	1.02778
Edg1	GAAATGTGAGAGTTAAGTCGTGCAGACCAAGAGCTGTTTCTTGCTGTCTTTCTCTAACCCCTACAGCACC	ENSMUSG00000045092	Edg1	NM_007901	endothelial differentiation sphingolipid G-protein-coupled receptor 1 [Source:MarkerSymbol;Acc:MGI:1096355]	2.03835	1.0274
Gna15	GCCTAGTGATGACCCAGGACCCCTATAAAGTGAGCACATTCGAGAAGCCATATGCAGTGGCCATGCAGT	ENSMUSG00000034792	Gna15	NM_010304	guanine nucleotide binding protein, alpha 15 [Source:MarkerSymbol;Acc:MGI:95770]	2.03817	1.02727
Gc	AGATTGATGCAGAAATGATAGACACCCTGCAGTCCTGATCAGGGCCCGTGCACTAGCTTGGATCTTGAA	ENSMUSG00000035540	Gc	NM_008096	group specific component [Source:MarkerSymbol;Acc:MGI:95669]	2.0366	1.02616
Bzrap1	ATTCATTCTGCTGCCCAGAAAACCTCCCGACCTATGGTGGCTGCATTTGACTATAATCCTCGGGAGAACT	ENSMUSG00000034156	Bzrap1	NM_172449	benzodiazapine receptor associated protein 1 [Source:MarkerSymbol;Acc:MGI:2450877]	2.03479	1.02488
Tnxb	CACAGATACCTGATAACCCTATATGGCTTCCATGATGGGCAGCCTGTAGGCTCTGCTCAAATTGAGGCCC	ENSMUSG00000033327	Tnxb	NM_031176	tenascin XB [Source:MarkerSymbol;Acc:MGI:1932137]	2.03184	1.02279
Tacr1	TCATCCTTGGATCTCACCTCCAATGGCTCCTCTCGAAGCAACTCGAAGACCATGACAGAAAGCTCCAGCT	ENSMUSG00000030043	Tacr1	NM_009313	tachykinin receptor 1 [Source:MarkerSymbol;Acc:MGI:98475]	2.01502	1.01079
Cyp4v3	TCCTTCTATATTTAGTTACACTGTATGATCGCACTTGGTTCAGCCCGAGACATCTAATTAACCCAGCCC	ENSMUSG00000031640	Cyp4v3	NM_133969	kallikrein B, plasma 1 [Source:MarkerSymbol;Acc:MGI:102849]	2.01397	1.01004
Myo1b	GCACGACTCTCAGCCAAACTAAACAGAAGCTCAACATCGAGATTTCCGATGAGTTCCTGGTACAGTTCA	ENSMUSG00000018417	Myo1b	NM_010863	myosin IB [Source:MarkerSymbol;Acc:MGI:107752]	2.0131	1.00942
Casr	ATGGAGGGAGAGGTTACCCGGTTGAGAGTTTTTCTTAGAGTCCCAGGAAAAAGGATGGGTCTTCCCAGG	ENSMUSG00000051980	Casr	NM_013803	calcium-sensing receptor [Source:MarkerSymbol;Acc:MGI:1351351]	2.01162	1.00836
Zfp467	AGATTTGGGAGACTCATATCTGGAGACTTAGTGGGTTTTCAACATTCACACCTAAGTTGCTGCCAAAGCA	ENSMUSG00000068551	Zfp467	NM_020589	zinc finger protein 467 [Source:MarkerSymbol;Acc:MGI:1916160]	2.00777	1.00559

## Sheet: siSpt4 DOWN
Down-regulated transcripts by Spt4 knockdown
Name	oligo_sequence	Ensambl_id	Gene_Symbol	RefSeq	description	siSpt4/siControl
						ratio	LOG2_ratio
Supt4h2	GGTACCGAAGGACCTGCGGCATCTGCGGGCTTGTTTGCTGTGCTCGTTAGTCAAGACTATAGACCAGTTT	ENSMUSG00000020485;ENSMUSG00000075260	Supt4h2	NM_011509	suppressor of Ty 4 homolog 2 (S. cerevisiae) [Source:MarkerSymbol;Acc:MGI:1335090]	0.128727	-2.95761
Supt4h1	AGATGCTGATTTCCCACCTGTGTTCAGGGTTTTGCCTTTGTCTATGGGCAGGACTTTGGTTCAAATACCA	ENSMUSG00000020485	Supt4h1	NM_009296	suppressor of Ty 4 homolog 1 (S. cerevisiae) [Source:MarkerSymbol;Acc:MGI:107416]	0.203086	-2.29983
1600012P17Rik	GGGTTTCCTCCTCTTGCTCCGATGCCTATTCAGCACAGGCAACATGTCTTTCATCAGAAGGACATCAAT	ENSMUSG00000047661	1600012P17Rik	XM_484930	RIKEN cDNA 1600012P17 gene [Source:MarkerSymbol;Acc:MGI:1919275]	0.217797	-2.19895
Rps8	TTTTAGAAACCGGACCGTGAAGCTTTGCGCTTCCTCTTTCCAGCCAGCGC	ENSMUSG00000047675	Rps8	NM_009098	ribosomal protein S8 [Source:MarkerSymbol;Acc:MGI:98166]	0.340902	-1.55257
Prlpc3	CTGGAAAATTTGCAACTCTTACTTCCAAACTGGTTCGGCGGGATGAGATTGTTTTCAGAGCTGCATCTC	ENSMUSG00000021346	Prlpc3	NM_023741	prolactin-like protein C 3 [Source:MarkerSymbol;Acc:MGI:1921438]	0.347913	-1.5232
Chac1	CCTATAGACCCATTGGTCTGTTCCTGGAAAACACTACAGTCCTTGTCCATTCTCAGTTGACCCATACTG	ENSMUSG00000027313	Chac1	NM_026929	ChaC, cation transport regulator-like 1 (E. coli) [Source:MarkerSymbol;Acc:MGI:1916315]	0.350151	-1.51395
Pp11r	GGTGAATCTTAGAGAGTCAGCCAAGGACAGTGCAGAGTCACGGGTTGGGAGGTATGTGGGCTAGGGTAT	ENSMUSG00000022468	Pp11r	NM_008902	placental protein 11 related [Source:MarkerSymbol;Acc:MGI:97746]	0.380551	-1.39384
Igj	CAGGAGTAAAAGTCAAGAGGTATAATTAAACCCAACCCTTTCCTTCCTTCCTTTGCTGTGGAGAGCTGGA	ENSMUSG00000067149	Igj	NM_152839	immunoglobulin joining chain [Source:MarkerSymbol;Acc:MGI:96493]	0.39202	-1.351
Slc7a3	TCCTGTTCCGTGTCCTTGCTAAGGTTCACAGTGTCACACATATACCCATTGTGGCCACCTTGGTATCTG	ENSMUSG00000031297	Slc7a3	NM_007515	solute carrier family 7 (cationic amino acid transporter, y+ system), member 3 [Source:MarkerSymbol;Acc:MGI:1100521]	0.403459	-1.30951
Trib3	CTTCAGAGCGACTTGTGGCCCTGGGAATCCTCTTGCATCCCTGGTTGAGAGAGGATCACGGCCGAGTCTC	ENSMUSG00000032715	Trib3	NM_144554;NM_175093	tribbles homolog 3 (Drosophila) [Source:MarkerSymbol;Acc:MGI:1345675]	0.406109	-1.30006
Rnf125	TGTCCATTTTGTCAGCGGGAACTGGATGAAGACTGCTTGCTGGATCATTGCATTATCCACCACAGATCA	ENSMUSG00000033107	Rnf125	NM_026301	ring finger protein 125 [Source:MarkerSymbol;Acc:MGI:1914914]	0.410562	-1.28433
Nupr1	AGGACCTTGGAGAAATTAGGAGTTGTAAGCAGGACCTAGGCCTGCTTGATTCTTTCCCACCTAAGTGAG	ENSMUSG00000030717	Nupr1	NM_019738	nuclear protein 1 [Source:MarkerSymbol;Acc:MGI:1891834]	0.410888	-1.28318
A530057A03Rik	CCCTACATTTGCCACCCGGGACAATCAGGACAAGCTGGAACAATTTATCCGACAGTTCATCTGCAGTTAG	ENSMUSG00000046338	A530057A03Rik	XM_130488	RIKEN cDNA A530057A03 gene [Source:MarkerSymbol;Acc:MGI:2684962]	0.423168	-1.2407
-	GCTATCTCGTTAAGGCTTTATGGAAGGGGGTCAACTTAGTGTCATAGAGTTGCTTGTATGATAGGGCATC	-	-	-	-	0.426963	-1.22782
Ccl22	GGCCAAATAGACGAACTGGAGAGTTTTAGGATCTGGGGGCAGGAAGGGCCATACAAAGTGATACCTCAG	ENSMUSG00000031779	Ccl22	NM_009137	chemokine (C-C motif) ligand 22 [Source:MarkerSymbol;Acc:MGI:1306779]	0.455091	-1.13577
Lilrb4	CTTTAGAAATGAACCACAGGTGTGGTCAAAACCAAGTAACTCCCTAGACCTCATGATCTCAGGTAAGCAC	ENSMUSG00000043675;ENSMUSG00000062593	Lilrb4	-	leukocyte immunoglobulin-like receptor, subfamily B, member 4 [Source:MarkerSymbol;Acc:MGI:102701]	0.456634	-1.13089
Fcer2a	CAGGGAGCTGCTGAGAACAAAGATTTCGAAGGCTTCTTTTGCAGTCCCCACCTCCTATCAAGTTCCCCA	ENSMUSG00000005540	Fcer2a	NM_013517	Fc receptor, IgE, low affinity II, alpha polypeptide [Source:MarkerSymbol;Acc:MGI:95497]	0.457474	-1.12824
Olfr724	CCTCTTGCTTGTTTCCTATACTGTCATTCTGCTCATTGTAAAGCACAAATCACCTGGCAGTCTCTCCAAG	ENSMUSG00000058227;ENSMUSG00000062622	Olfr724	NM_146492	olfactory receptor 724 [Source:MarkerSymbol;Acc:MGI:3030558]	0.45953	-1.12177
Dnm3	CAGCACTAGTAGCTGTGAGCTCAGAGTTCCTGCGAAAGAAGCCAACTTTAGAGAAATAATGGATAGTTCA	ENSMUSG00000040265	Dnm3	-	dynamin 3 [Source:MarkerSymbol;Acc:MGI:1341299]	0.469688	-1.09023
Slc1a4	CACACTTCCGAAGCTAAGCTCTGAAGAGTTGTGAAGACATTCAACGCAGCCTTTTCTTAATGAGCTACC	ENSMUSG00000020142	Slc1a4	NM_018861	solute carrier family 1 (glutamate/neutral amino acid transporter), member 4 [Source:MarkerSymbol;Acc:MGI:2135601]	0.472111	-1.0828
Arl11	AAACCAGCTGGTGGACACCCTACCCACTGTTGGTTTTAATGTAGAGCCTCTTGAGGCTCCTGGACATGTG	ENSMUSG00000043157	Arl11	NM_177337	ADP-ribosylation factor-like 11 [Source:MarkerSymbol;Acc:MGI:2444054]	0.483627	-1.04803
Ltb4r1	TCATGACTTCCTCCACCATTCCTGAGTCTTCGAAGTGAACTGCAGTAGGCTGGGTTATGACACAACTCA	ENSMUSG00000046908	Ltb4r1	NM_008519	leukotriene B4 receptor 1 [Source:MarkerSymbol;Acc:MGI:1309472]	0.484768	-1.04463
2310069N01Rik	TCCACTCTCTGACTGAGATACTGACAGATCTTGTGCTACCCTTCATCTTGCTCCTGAATACCCACAGCTG	ENSMUSG00000068889;ENSMUSG00000068888	2310069N01Rik	NM_029667	RIKEN cDNA 2310069N01 gene [Source:MarkerSymbol;Acc:MGI:1923835]	0.485278	-1.04312
-	CTACCGAGAACTGGTGGTAGTACATGGGCTGTCTGCAGCTGACATCTGGCTTATGTGGCGCTTGTTGCAT	-	-	NM_178879	-	0.494491	-1.01598

## Sheet: siSpt5 UP
Up-regulated transcripts by Spt5 knockdown
Name	oligo_sequence	Ensambl_id	Gene_Symbol	RefSeq	description	siSpt5/siControl
						ratio	LOG2_ratio
Hfe	ATCCAGGACCCACTCAACTATCCTCCATCTGTTATAGAGTGACTCCTCTGTCACCATGCCCTGACTTCTC	ENSMUSG00000006611	Hfe	NM_010424	hemochromatosis [Source:MarkerSymbol;Acc:MGI:109191]	7.15158	2.83826
Ly6i	AGAGCCGTTCTTGCCATCCTTTCTGCCCTGATGAAATTGAAAAGAAGTTTATCCTGGATCCTAACACCAA	ENSMUSG00000022586	Ly6i	NM_020498	lymphocyte antigen 6 complex, locus I [Source:MarkerSymbol;Acc:MGI:1888480]	3.96537	1.98745
-	GGGTACCTCCCACTAGAGTTCCCGAAGAAAGTACCTGAGATCTACTCTTCTAGACGCCTCCATACATACT	-	-	-	-	3.77513	1.91653
Q8CEY4_MOUSE	ACACAGGACACGTGTGGTTACCATACTCTGGCTATTCCATATTATAACCATTCCAAAGTGTGCTAGGTGA	ENSMUSG00000043488	Q8CEY4_MOUSE	-	Adult male tongue cDNA, RIKEN full-length enriched library, clone:2310035N23 product:hypothetical protein, full insert sequence. (Fragment). [Source:Uniprot/SPTREMBL;Acc:Q8CEY4]	3.77065	1.91481
Grn	CCGGCAGGGTTTCAGTGTCACACAGAGAAAGGAACCTGCGAAATGGGTATCCTCCAAGTACCCTGGATG	ENSMUSG00000034708	Grn	NM_008175	granulin [Source:MarkerSymbol;Acc:MGI:95832]	3.66387	1.87337
Arl4c	ACGAATTCGTGAACACTGTGCCCACTATCGGCTTCAACACCGAGAAGATCAAACTGAGCAACGGCACTGC	ENSMUSG00000049866	Arl4c	NM_177305	ADP-ribosylation factor-like 4C [Source:MarkerSymbol;Acc:MGI:2445172]	3.57517	1.83801
Rab13	CCTCAAGCACTGGCCTGAAAACATCTGACAAGAAGAAGAACAAGTGCTTGTTAGGCTGAGAGCATTTCT	ENSMUSG00000027935	Rab13	NM_026677	RAB13, member RAS oncogene family [Source:MarkerSymbol;Acc:MGI:1927232]	3.36445	1.75037
9230112D13Rik	GTTCCAGGATACATCATCTCATTAATTTTATCAAGGGCCCTGACTATGGAATGCTGGACTGGAGCCTAC	ENSMUSG00000021797	9230112D13Rik	XM_127665	RIKEN cDNA 9230112D13 gene [Source:MarkerSymbol;Acc:MGI:1925493]	3.31314	1.7282
3110049J23Rik	AGGTATCTGATTTGGTGATGTGATGATCAAAATACACGCTAAGGGCGTGTGAGACGAAATCTTTCCCTC	ENSMUSG00000020068	3110049J23Rik	NM_026085	RIKEN cDNA 3110049J23 gene [Source:MarkerSymbol;Acc:MGI:1914557]	3.3039	1.72417
Cx3cl1	GTGGCCACAAACCCAATTTCAGTGTAGGGACTTGTGCATGTGTGTACTTGCATAGTCAGACAGAGGCTG	ENSMUSG00000031778	Cx3cl1	NM_009142	chemokine (C-X3-C motif) ligand 1 [Source:MarkerSymbol;Acc:MGI:1097153]	3.2183	1.6863
Ly6a	GGGTCCTGCAATGTTCCCACATGTATCCTGAATGTCCCCCTGTTGAGTCCAATAAACCCTTTGTTCTCCC	ENSMUSG00000075602	Ly6a	NM_010738	lymphocyte antigen 6 complex, locus A [Source:MarkerSymbol;Acc:MGI:107527]	3.18923	1.67321
-	TGTCCTACTGTCTGCAAAAGACTTAAAGTTGCAGGCCTCAGAGAGCTCCTGAGGGGTGCTTAACCCAGC	-	-	NM_026436	-	2.94223	1.55691
Cdh17	TGGCGGTCCTCCAACTTGGCTATGGCACAGACGCTGATGAGGTTATCAAATTCAACTGCTCTATTTCAAG	ENSMUSG00000028217	Cdh17	NM_019753	cadherin 17 [Source:MarkerSymbol;Acc:MGI:1095414]	2.93222	1.55199
Rgs2	GCAAGGGTGTTGACGTTCTTAGGACTACAGATCATTAGTACTAGTGTGTCACGTATCACTGAAACTGAG	ENSMUSG00000026360	Rgs2	NM_009061	regulator of G-protein signaling 2 [Source:MarkerSymbol;Acc:MGI:1098271]	2.89092	1.53153
-	CACCACCAGTAATAGCAACAAAGAACTGCTGAAGACTCAACAAGCTAATCTGCGGACTGAAATGGCCTC	-	-	-	-	2.85086	1.5114
A430084P05Rik	CTTTGCTATCTCGGGCTCCACCGAGCCAGAAAATGATTATGATGATGTTGAGATTCCAGCAACCACCGAA	ENSMUSG00000057135	A430084P05Rik	-	RIKEN cDNA A430084P05 gene [Source:MarkerSymbol;Acc:MGI:3610314]	2.84578	1.50883
-	GGTCTGTAGTTGTTCTGCAGGCAGCCATTACGATACTCTAGGAGAAACTTTAGAGTAGTGATCCCCTGCT	-	-	NM_145839;NM_181318	-	2.82482	1.49816
-	GATAAGAGCGAACCACACTGTCCTCCCATAGACTGACAAAACTCACTGTGACTGGGGCAGCCCAAATTAA	-	-	NM_178706	-	2.81134	1.49126
Ermap	GACAAGTTTTAGTTGCAGTGTAAGGTAGGGAAAGAGTTGATATCCGTCTAAAGCCCGACAGGCAGCGAGA	ENSMUSG00000028644	Ermap	NM_013848	erythroblast membrane-associated protein [Source:MarkerSymbol;Acc:MGI:1349816]	2.80147	1.48619
Ephx1	TGCATGCCCCAGAAAAGTGGGTGAAGGTCAAGTACCCCAAACTCATCTCCTATTCCTACATGGAACGTG	ENSMUSG00000038776	Ephx1	NM_010145	epoxide hydrolase 1, microsomal [Source:MarkerSymbol;Acc:MGI:95405]	2.7684	1.46905
Cxcr3	CCTCCCAGATTTCATCTACCTATCAGCCAACTACGATCAGCGCCTCAATGCCACCCATTGCCAGTACAAC	ENSMUSG00000050232	Cxcr3	NM_009910	chemokine (C-X-C motif) receptor 3 [Source:MarkerSymbol;Acc:MGI:1277207]	2.76665	1.46814
AA536743	CGGGGCGGCAAGCTTTATGCCCTACTTCCATTGGTGTGATGCATTAACTACTGGGTGTGGTTTTGGGGTT	ENSMUSG00000047881	AA536743	NM_145923	expressed sequence AA536743 [Source:MarkerSymbol;Acc:MGI:2140767]	2.75287	1.46094
Tmem116	AGTGACCGTGGTGTCAAACCTTCTGTCACACAGTAGGAATTGTTCACAGTGCAGACCTTGCACATGCAG	ENSMUSG00000029452	Tmem116	-	transmembrane protein 116 [Source:MarkerSymbol;Acc:MGI:1924712]	2.73034	1.44908
IGHG3	CAGTTGGTTGCAAGGAGAAATTTTTACCTGCTCCGTGGTGCATGAGGCTCTCCATAACCACCACACACA	ENSMUSG00000076615	IGHG3	NM_198640	Immunoglobulin heavy chain C gene segment [Source:IMGT/GENE-DB;Acc:IGHG3]	2.72533	1.44643
Ly6c	TTTGCTGATTCTTCTTGTGGCCCTACTGTGTGCAGGAAGAGCTCAGGGACTGCAGTGCTACGAGTGCTAT	ENSMUSG00000075602;ENSMUSG00000022586;ENSMUSG00000022584	Ly6c	NM_010741	lymphocyte antigen 6 complex, locus C [Source:MarkerSymbol;Acc:MGI:96882]	2.66891	1.41625
-	ACATGGGCATCTCCAGTGGTTATTAGCTATTTCCTGTAGTGAAAATTCCCTCTGAAAAGAAAGTAAAGGA	-	-	-	-	2.66323	1.41318
Fcgr2b	CTGGGATTGCTGTCGCAGCCATTGTTATTATCCTAGTATCCTTGGTCTATCTCAAGAAAAAGCAGGTTCC	ENSMUSG00000026656	Fcgr2b	NM_010187	Fc receptor, IgG, low affinity IIb [Source:MarkerSymbol;Acc:MGI:95499]	2.61195	1.38513
-	GACTTCTTACAACAAGCAGGTCCCAGCAAAGGCAGATATGAGTACTAGAGCCTTCCAAGTCAGCTCCTGA	-	-	-	-	2.60575	1.3817
Supt4h1	AGATGCTGATTTCCCACCTGTGTTCAGGGTTTTGCCTTTGTCTATGGGCAGGACTTTGGTTCAAATACCA	ENSMUSG00000020485	Supt4h1	NM_009296	suppressor of Ty 4 homolog 1 (S. cerevisiae) [Source:MarkerSymbol;Acc:MGI:107416]	2.59717	1.37694
LOC433099	ACCCTCAGTTCCTCATTTCAAGCCTGAAGTCCAGGTCTATGAGAACATCCACTTGGCCCG	ENSMUSG00000034923	LOC433099	-	-	2.56425	1.35854
Btg2	GGAAGAAATGGCTTTCCTTCAGGTTCAGTGACACTGATGAGGGCTTCTTAGAAGGCCTCAAGTCTCTCA	ENSMUSG00000020423	Btg2	NM_007570	B-cell translocation gene 2, anti-proliferative [Source:MarkerSymbol;Acc:MGI:108384]	2.56272	1.35768
Fndc7	ACGTTTACACCGTGATGGTCTCACCAGTTGCTGAAACAGGACTGAAGCTTACTTTCTGCCCAAAAAAAAT	ENSMUSG00000045326	Fndc7	NM_177091	fibronectin type III domain containing 7 [Source:MarkerSymbol;Acc:MGI:2443535]	2.54839	1.34958
-	GGGTAATCTATTTCACTACTAGACTGGTGCTGATGTCACAACAGCTACCCTTCATTTGCTCATAGGCCC	-	-	NM_007734	-	2.53222	1.3404
EG622976	AAGCCCGAGAAGCCCTTCTCCACTCTTTAGCACTATGCAATCTTCGTAATGTTTCCCACAGAAACAGTAC	ENSMUSG00000048621	EG622976	-	predicted gene, EG622976 [Source:MarkerSymbol;Acc:MGI:3647255]	2.5297	1.33896
Alpk2	TTAACTGACGTTGGCATAGCAACACTAGCTAGAGGGTACAAAGGATTTAAGGGCAACTGTTCCATGACC	ENSMUSG00000032845	Alpk2	XM_128981	alpha-kinase 2 [Source:MarkerSymbol;Acc:MGI:2449492]	2.50798	1.32653
Tgfb3	ATCATGTAATTAGTTTCTGGGCCAGCAACTAGCTATCTCAGGTCCCTTAGAGATGCTGGACTCAAAAGC	ENSMUSG00000021253	Tgfb3	NM_009368	transforming growth factor, beta 3 [Source:MarkerSymbol;Acc:MGI:98727]	2.49199	1.3173
Gpr19	CCCTCCATCCTCATAATCCTGTTTTACCAGAAGGTCATAAAGTATATCTGGAGAATAGGCACGGACGGG	ENSMUSG00000032641	Gpr19	NM_008157	G protein-coupled receptor 19 [Source:MarkerSymbol;Acc:MGI:892973]	2.49139	1.31695
Myo1c	AGTCCAAAGTGGCTGGAGCGGTAAAGGCCACTTGTCAACAATGGCCATTTTATTGTCCTGGGGAGATCT	ENSMUSG00000017774	Myo1c	NM_008659	myosin IC [Source:MarkerSymbol;Acc:MGI:106612]	2.48416	1.31276
Tnxb	CACAGATACCTGATAACCCTATATGGCTTCCATGATGGGCAGCCTGTAGGCTCTGCTCAAATTGAGGCCC	ENSMUSG00000033327	Tnxb	NM_031176	tenascin XB [Source:MarkerSymbol;Acc:MGI:1932137]	2.46691	1.3027
6430571L13Rik	CACCGTATCTGCAGGGAGGACCACTCAGTGTACACGGAATGTAGAATTGAGTCTGCCATTGGTCTTCCCT	ENSMUSG00000037977	6430571L13Rik	NM_175486	RIKEN cDNA 6430571L13 gene [Source:MarkerSymbol;Acc:MGI:2445137]	2.4453	1.29001
4930524J08Rik	GCCTCTTCTCAGAGTTGCTTCCCTAGTCTTAAGCTTTGCCTCCGTTATTACAAGAGCCTAACGCCGGCC	ENSMUSG00000035364	4930524J08Rik	-	RIKEN cDNA 4930524J08 gene [Source:MarkerSymbol;Acc:MGI:1922379]	2.44332	1.28884
Edg1	GAAATGTGAGAGTTAAGTCGTGCAGACCAAGAGCTGTTTCTTGCTGTCTTTCTCTAACCCCTACAGCACC	ENSMUSG00000045092	Edg1	NM_007901	endothelial differentiation sphingolipid G-protein-coupled receptor 1 [Source:MarkerSymbol;Acc:MGI:1096355]	2.43516	1.28402
EG544864	TTAGAAGGGCGAAAAACCAAAGCCCAATAACACCAAACGCTGGAAGGGTGTGATTCAGCCGGAGCGCTCT	ENSMUSG00000059605	EG544864	-	predicted gene, EG544864 [Source:MarkerSymbol;Acc:MGI:3643232]	2.43129	1.28172
5730593N15Rik	GGAGAGGAATGGAATTGCTTCTTTGGCTACAAAGTATATCCGACTCTGCGCTGTCCGGTGTTCGTGGTA	ENSMUSG00000042988	5730593N15Rik	-	RIKEN cDNA 5730593N15 gene [Source:MarkerSymbol;Acc:MGI:1924833]	2.42893	1.28032
Adam6	GGTAGAACTCCAGTCCACAGTTCTGGATGGCCTTTGTTTATATCATGGGACATAAGACGTGTTGGACTCG	ENSMUSG00000043945	Adam6	NM_174885	a disintegrin and metallopeptidase domain 6 [Source:MarkerSymbol;Acc:MGI:2676316]	2.41897	1.27439
Ms4a6d	GCAGGAGGTACTGACTAGGGCCTGAGATCATATTCTGTGTGCGTGGCATGGACTTCATGGCATCTATTTT	ENSMUSG00000024679	Ms4a6d	NM_022431;NM_026835	membrane-spanning 4-domains, subfamily A, member 6D [Source:MarkerSymbol;Acc:MGI:1916024]	2.4133	1.27101
Zpbp2	GAGCATCGTAGGTACCTCGGGAAAGTAAGATCAGTAAGGGCAAAGCTTTGGAAGTCCGCACTCTAGAAAC	ENSMUSG00000017195	Zpbp2	NM_027061;NM_199419	zona pellucida binding protein 2 [Source:MarkerSymbol;Acc:MGI:1916626]	2.39313	1.2589
Fgf14	TGGTGAAACAGTCCCGAAAGCTGGGGTGACGCCAAGCAAAAGTACAAGTGCATCTGCAATAATGAATGGA	ENSMUSG00000025551	Fgf14	NM_010201;NM_207667	fibroblast growth factor 14 [Source:MarkerSymbol;Acc:MGI:109189]	2.38529	1.25416
Supt4h2	GGTACCGAAGGACCTGCGGCATCTGCGGGCTTGTTTGCTGTGCTCGTTAGTCAAGACTATAGACCAGTTT	ENSMUSG00000020485;ENSMUSG00000075260	Supt4h2	NM_011509	suppressor of Ty 4 homolog 2 (S. cerevisiae) [Source:MarkerSymbol;Acc:MGI:1335090]	2.37837	1.24997
-	CAGTTGATTGAACCTGGATGCAGAACTTGGAGCCATGAAGATCAAGAACATTGTAAATGCAACAATAAGG	-	-	-	-	2.37	1.24489
Prm1	CGCCGCTCATACACCATAAGGTGTAAAAAATACTAGATGCACAGAATAGCAAGTCCATCAAAACTCCTGC	ENSMUSG00000022501	Prm1	NM_013637	protamine 1 [Source:MarkerSymbol;Acc:MGI:97765]	2.35492	1.23568
Apoa2	TTGAGAAGACACACGAGCAGCTGACACCCCTTGTCAGGTCAGCAGGAACTAGTCTGGTGAACTTCTTCAG	ENSMUSG00000005681	Apoa2	NM_013474	apolipoprotein A-II [Source:MarkerSymbol;Acc:MGI:88050]	2.35304	1.23453
-	GTTTAACTCCCAGGTGTATCTTGACCAAAAAGTTCAGTGTAATCACTTAACGGGAAATTGTTCGGACATA	-	-	NM_177144	-	2.34958	1.2324
Rad9b	GAGGATAAAAGCAGAGTCAGTCAGACCCCAGAGAGCATCTCTCGAGCAGCGCCCAAAAGACTATTTCCC	ENSMUSG00000038569	Rad9b	NM_144912	RAD9 homolog B (S. cerevisiae) [Source:MarkerSymbol;Acc:MGI:2385231]	2.34465	1.22937
-	ATGGTTTGGGAGCATCAAGTGGGAAATACAGGGTAATGCACGTACATATTAAATTCTGCAAGAAGGTATT	-	-	-	-	2.34267	1.22815
1300007F04Rik	CTGAAGGGTGGGCTTTCTCACAGTCAGTGGGAAGGGTGGCAACCGTCACAATAGTCTCTGATCAGTTTT	ENSMUSG00000000686	1300007F04Rik	NM_026185	RIKEN cDNA 1300007F04 gene [Source:MarkerSymbol;Acc:MGI:1914727]	2.33409	1.22286
Col15a1	GATCCCGCTCATGTTTCCTCCGGCTTTGGTGTGGTCCCCACTAAAATAGTATTGCCATCATGCTGTAGA	ENSMUSG00000028339	Col15a1	NM_009928	procollagen, type XV [Source:MarkerSymbol;Acc:MGI:88449]	2.32298	1.21598
Grm5	TGCAAAGCCCAAACAGATTTACTGCTACCTTCAGAGAATTGGCATCGGTCTCTCTCCAGCCATGAGCTAC	ENSMUSG00000049583	Grm5	XM_149971	glutamate receptor, metabotropic 5 [Source:MarkerSymbol;Acc:MGI:1351342]	2.31453	1.21072
-	TCCTTCCAGTTAGAAGTGCTATAGACTTGACAGCAGCTCCCTATTCTTTCCTGTCACTGTCTAGTCGTT	-	-	-	-	2.3109	1.20846
2010109A12Rik	AACTTCCGTGTCTTATGGACGCACAGGAGAGTTTGAACAAAGACGAGCTTCCGGAGACGACCTGGGGAA	ENSMUSG00000029384	2010109A12Rik	XM_132136	RIKEN cDNA 2010109A12 gene [Source:MarkerSymbol;Acc:MGI:1922860]	2.30522	1.2049
Mcoln3	TAGAAGATGACCCTCCGGGTTCTTTACTCTGCTGCTGCAAAAAGTAACTGTTGGGCTTCTCTGTGCTTGG	ENSMUSG00000036853	Mcoln3	NM_134160	mucolipin 3 [Source:MarkerSymbol;Acc:MGI:1890500]	2.29856	1.20073
-	TGTACAGCGCACACGTTGGGTTCATTCGAGCGCGTCCCTAGATTCCCGAGGAATCATTCCCTTCGCTGGA	-	-	-	-	2.29272	1.19706
2810416G20Rik	ACGCGCAGCGCGCACGGCGAGAGGGGTTTGGTGAAAACGCAAAGCTGAAATTGAAGTTGTGCGCCCAAAT	ENSMUSG00000046361	2810416G20Rik	XM_487719	RIKEN cDNA 2810416G20 gene [Source:MarkerSymbol;Acc:MGI:1914374]	2.28365	1.19134
Arhgef10	AACACACAGGGTCACGTGGGACACTTGAACGTCAAGGGGCATGAGTAACCCATAGACTCTGTTTGCTCC	ENSMUSG00000071176	Arhgef10	-	Rho guanine nucleotide exchange factor (GEF) 10 [Source:MarkerSymbol;Acc:MGI:2444453]	2.2826	1.19067
Tbc1d9	TTGGAACTATCCGGGCCGATTTGATTGAGCAGATGCGATTCAAGCAGAGGCTGAAAGTGATCCAGACCCT	ENSMUSG00000031709	Tbc1d9	NM_027758	TBC1 domain family, member 9 [Source:MarkerSymbol;Acc:MGI:1918560]	2.27489	1.1858
Mybpc3	CAATGTGGCTCTGGAGTGGAAGCCACCCCAAGATGATGGCAATACAGAGATCTGGGGTTATACTGTACAG	ENSMUSG00000002100	Mybpc3	NM_008653	myosin binding protein C, cardiac [Source:MarkerSymbol;Acc:MGI:102844]	2.27438	1.18547
-	CTTGGTGCTGATGGTTGCCTCGTGTCTGCATGAAGGATTCGGGAAACTTATACCCTGCTAGTCTCGTTAT	ENSMUSG00000041707	-	XM_358452	-	2.27274	1.18443
ENSMUSG00000051848	CATCATCTCCTCCTCAGTCTCTTCCTTAGCAGTGAGACACCAAGCCAACTCTGTCTCCATACGCACTCAG	ENSMUSG00000051848	ENSMUSG00000051848	-	predicted gene, ENSMUSG00000051848 [Source:MarkerSymbol;Acc:MGI:3642238]	2.27248	1.18427
Tjp3	GAGCCCGTATGGGTAGATGATCACCAGGGGCTGATGGGTCATGGGACAACTATCACAGACAAATGGGAG	ENSMUSG00000034917	Tjp3	NM_013769	tight junction protein 3 [Source:MarkerSymbol;Acc:MGI:1351650]	2.26084	1.17686
Pde4dip	CTACACAGTGAACGGAATGTGGTAACTTCTAGGTGCCCCGCACTTAGCCTAGCACCTTTCTTACATGAT	ENSMUSG00000038170	Pde4dip	NM_031401	phosphodiesterase 4D interacting protein (myomegalin) [Source:MarkerSymbol;Acc:MGI:1891434]	2.25401	1.17249
Slc18a1	CCATGAGGCGTGAATCTCAGTGTCCCAGGGGACCAGATCATCACAGATTCAATGGGTCTCACTTTCCTCT	ENSMUSG00000036330	Slc18a1	NM_153054	solute carrier family 18 (vesicular monoamine), member 1 [Source:MarkerSymbol;Acc:MGI:106684]	2.24649	1.16767
-	GCCATATTTCAAGATGGTTATTTTGAGAAACGGCCCACAAAAATATGTGCTGAAGACGTTGTTTCCATCA	-	-	-	-	2.23524	1.16043
Trfr2	TACCCAGAAAGCGGTTTTCTTCCCATCACAGGCCCTTCTGTCTTCAGGAGCAAAGTTCCCCATATCTAG	ENSMUSG00000029716	Trfr2	NM_015799	transferrin receptor 2 [Source:MarkerSymbol;Acc:MGI:1354956]	2.20593	1.14139
Iscu	CACAAAATGTGCCGTTGATTACACCTGATCCCGTGTTCCTTTCAGCTCACGTGTGTCCTTAGTGCAGTTA	ENSMUSG00000025825	Iscu	NM_025526	IscU iron-sulfur cluster scaffold homolog (E. coli) [Source:MarkerSymbol;Acc:MGI:1913633]	2.20001	1.13751
Ly6f	ATCTGGGCTCGGTCTTCCTGCAGACCTTGCTGTAAAAGGTCCTTCCAAGGACCTCCACCCTTGTTGTTTT	ENSMUSG00000022583	Ly6f	-	lymphocyte antigen 6 complex, locus F [Source:MarkerSymbol;Acc:MGI:109441]	2.19293	1.13286
Siglecf	TGCCTCCACCATAAATAGTGCAAGCATAACTTCATCCAACATTGCGTTGGGATACCCAATCCAGGGTCA	ENSMUSG00000039013	Siglecf	NM_145581	sialic acid binding Ig-like lectin F [Source:MarkerSymbol;Acc:MGI:2681107]	2.19141	1.13186
Mpv17l	AAGATGATTCTCAAGCAGCCCTCAGTGCCAAAGGGCAACCCTAAACAATTGATTTGTCCTTGTCCTGAC	ENSMUSG00000022679	Mpv17l	NM_033564	Mpv17 transgene, kidney disease mutant-like [Source:MarkerSymbol;Acc:MGI:2135951]	2.18674	1.12878
Hist2h2be	CATTTTTAATCTGGTTCTTTCCCACCTTTAATCTGGGCCACGCCAGCTGGCAGCTTCTATTAAGGACATG	ENSMUSG00000068854	Hist2h2be	NM_175666	histone cluster 2, H2be [Source:MarkerSymbol;Acc:MGI:2448415]	2.18131	1.12519
Nr4a1	CAGCCTGGTTTTGAGCTAAGACTGACGTACCTCCTCACTCCAGAAGATGGACAGAGAACTCAAGACCTG	ENSMUSG00000023034	Nr4a1	NM_010444	nuclear receptor subfamily 4, group A, member 1 [Source:MarkerSymbol;Acc:MGI:1352454]	2.17686	1.12225
Dclre1c	GAAAAGTCAGGCTGAGATGACTTGGAAGAAAGACCAAGAGCTAGCTTTAGTTGTTGGATGGGCTCTGGAC	ENSMUSG00000026648	Dclre1c	NM_175683	DNA cross-link repair 1C, PSO2 homolog (S. cerevisiae) [Source:MarkerSymbol;Acc:MGI:2441769]	2.16106	1.11174
Grcc10	CATGACACTGCCGCCCCATGGGCCTGCTTCTGGAAGCAGTGTGGCAGCCTCCTGAGATTGGTTCTCGTAT	ENSMUSG00000072772	Grcc10	NM_013535	gene rich cluster, C10 gene [Source:MarkerSymbol;Acc:MGI:1315201]	2.15985	1.11093
Gns	GTACAGGTTTGACCTGCGTCTCATGTTCAACAGTCACGGCAGCGTCAGAACGAGAAGGTTCTCGAAGCAT	ENSMUSG00000034707	Gns	NM_029364	glucosamine (N-acetyl)-6-sulfatase [Source:MarkerSymbol;Acc:MGI:1922862]	2.15728	1.10921
Pip5kl1	TTCATCATCATGCAGTGCATCTTCTACCCTACCAGCCGCATTTCTGAGAG	ENSMUSG00000046854	Pip5kl1	NM_198191	phosphatidylinositol-4-phosphate 5-kinase-like 1 [Source:MarkerSymbol;Acc:MGI:2448520]	2.14202	1.09897
Dusp12	GCAAAGCCACTCTTCCTACCATTTGAGACATTTGCCCAACCATGTTGCCTATTGATGCCTCATAATAGCC	ENSMUSG00000045460	Dusp12	-	dual specificity phosphatase 12 [Source:MarkerSymbol;Acc:MGI:1890614]	2.1367	1.09539
Ly6g6d	TGGACCGCAAACCTCAACCCAGCTCGGAGCAAGCCAAGCAACCCTCCGCGACCTTGAGCCATCACTACC	ENSMUSG00000073413	Ly6g6d	NM_001003726;NM_033478;NM_176969	lymphocyte antigen 6 complex, locus G6D [Source:MarkerSymbol;Acc:MGI:2148931]	2.1323	1.09241
1700042B14Rik	GAGCTGGTGGTTAAGCCAGCAAGGAGCCTCAAAGTCCTAGTGAGAGGACCAATTTCCTTGTTGCCTCTAC	ENSMUSG00000057402	1700042B14Rik	XM_136155	RIKEN cDNA 1700042B14 gene [Source:MarkerSymbol;Acc:MGI:1920597]	2.12466	1.08723
Olfr1097	CTGTAATCATACAAATGAACCTGAGTTCACGCTTGTGGGACTGACAGACTCCAAGGAGATTCAGCTGGTC	ENSMUSG00000075170;ENSMUSG00000075169	Olfr1097	NM_146843	olfactory receptor 1097 [Source:MarkerSymbol;Acc:MGI:3030931]	2.12036	1.08431
Q8CEI4_MOUSE	GGAGATATTGGAATTGGACACTAAGAGCTTGGGCCCATGGTGACACACATCATAAAGAAGGGAGGTCAGC	ENSMUSG00000056687	Q8CEI4_MOUSE	-	Adult male cerebellum cDNA, RIKEN full-length enriched library, clone:1520402A20 product:hypothetical protein, full insert sequence. [Source:Uniprot/SPTREMBL;Acc:Q8CEI4]	2.10844	1.07618
-	TGGGAGTGTGCAAGGGCTTCCTTAGCAGGGACAGAAGGCAATCCTTTCATGGTTTATCTTGGATTTCCTT	-	-	NM_007635	-	2.10627	1.07469
IGHV8-5	TAATATGGGTATAGGCTGGATTCGTCAGCCTTCAGGGAAGGGTCTAGAGTGGCTGGCACACATTTGGTGG	ENSMUSG00000076711;ENSMUSG00000076719;ENSMUSG00000076727	IGHV8-5	XM_138351	Immunoglobulin heavy chain V gene segment [Source:IMGT/GENE-DB;Acc:IGHV8-5]	2.10336	1.0727
Pcdhac2	TGGTAGACAGCGGCCAAACACAGAAGGTCTCATCTAAGGTGTCAGCTGGAGCCTCCAGAGTGGATCAGA	ENSMUSG00000007440	Pcdhac2	NM_009957	protocadherin alpha 12 [Source:MarkerSymbol;Acc:MGI:1298370]	2.10163	1.07151
9030607L17Rik	GTATTTCCCCAATGAGCTGCGGGCCATCTTCCGGGAGCAAGTGCGCCTCATCCAGAACGCCATCATAGAG	ENSMUSG00000055862	9030607L17Rik	NM_027829	RIKEN cDNA 9030607L17 gene [Source:MarkerSymbol;Acc:MGI:1918814]	2.10148	1.07141
Cxcl9	CACCCCAAAGTCGTCGTCGTTCAAGGAAGACTACATAAGAGACCATTACTTTACCAACAAGCACCCTGA	ENSMUSG00000029417	Cxcl9	NM_008599	chemokine (C-X-C motif) ligand 9 [Source:MarkerSymbol;Acc:MGI:1352449]	2.09913	1.06979
LOC434610	TGGTGAGGTGAAGATCTCAGACTTTGGGTGGTCTGTGCATACCCCCTCTCTCAGGAGAAAGACAATGTGT	ENSMUSG00000070837;ENSMUSG00000070827;ENSMUSG00000046579;ENSMUSG00000070835	LOC434610	NM_020572	-	2.08961	1.06323
-	CCAACCATTGTGAGAGATGCCTTTGGACCTGGTAGTTTGCTGTCCTAGAAATGTATCCTAAAATAAGGAT	-	-	-	-	2.08404	1.05938
Scrn3	AGTTGCTGCTAGCTCTAAGCGTTCAGCCCATGTCAGATGGAACTGAGGTACTGCAGAACCTGTTGTGTGA	ENSMUSG00000008226	Scrn3	-	secernin 3 [Source:MarkerSymbol;Acc:MGI:1921866]	2.08281	1.05853
Cish	TGCTGAGTAGGGCAGGCCCCCTACCCATGTATAGAATAGCGAGCCTGTTTCTGGGAGAATATCAGCCAG	ENSMUSG00000032578	Cish	NM_009895	cytokine inducible SH2-containing protein [Source:MarkerSymbol;Acc:MGI:103159]	2.08164	1.05772
Gstt3	CACCTGGCTTGTGCTGTAACATCAGTTCTTATCTGACTTCTGGAGAGAGCTCCAGGAAAATACTTGGGA	ENSMUSG00000001665	Gstt3	NM_133994	glutathione S-transferase, theta 3 [Source:MarkerSymbol;Acc:MGI:2143526]	2.08076	1.05711
Gngt2	AGAAGCAAAAGACATGGCATTAGGGTGGACACGGCCACTGGATACTAACTGTTGAGCATTGGAACTGAG	ENSMUSG00000038811	Gngt2	NM_023121	guanine nucleotide binding protein (G protein), gamma transducing activity polypeptide 2 [Source:MarkerSymbol;Acc:MGI:893584]	2.07843	1.05549
Tnfrsf13c	CTCCTGCTGTGTGCCAGCTCTGGACCACCAGCCAGAGGGCAATCATCAGATGTGGGCCCTAGAACCTTCA	ENSMUSG00000068105	Tnfrsf13c	NM_028075	tumor necrosis factor receptor superfamily, member 13c [Source:MarkerSymbol;Acc:MGI:1919299]	2.07367	1.05219
Rdm1	TCAGTCCGAGTCTTCCCGAACGCTGCAGTGGCTCGTCCTGGTTTCTACGCCATCATCAAGTTTTACTCC	ENSMUSG00000010362	Rdm1	NM_025654	RAD52 motif 1 [Source:MarkerSymbol;Acc:MGI:1913849]	2.07253	1.05139
Rab39b	AAAAGTGGGTTTCAAAGTACCCAGCATAAATGCAGCAGAGGTGGCTGAACTTGACTTCTTCCATAAGTTT	ENSMUSG00000031202	Rab39b	NM_175122	RAB39B, member RAS oncogene family [Source:MarkerSymbol;Acc:MGI:1915040]	2.07237	1.05128
Bcl6	AACCCAGTCAGAGTATTCGGATTCTAGCTGTGAGAATGGGACCTTCTTCTGCAACGAATGTGACTGCCG	ENSMUSG00000022508	Bcl6	NM_009744	B-cell leukemia/lymphoma 6 [Source:MarkerSymbol;Acc:MGI:107187]	2.07043	1.04993
-	GGATACCCAGCTAAACCACAGTTAATCTCTTCATTGCTGAGTCATAGCAACAGAAGTTCTGCAAGAGGTA	-	-	-	-	2.06886	1.04883
1700016G05Rik	CCTGACTTACGGCAGAACCTGGAAGCTCCCGTGATGACGGACAAAGACTGCCAGAAAACTCAACAAGGA	ENSMUSG00000029909	1700016G05Rik	NM_026317	RIKEN cDNA 1700016G05 gene [Source:MarkerSymbol;Acc:MGI:1914940]	2.06342	1.04504
Fxc1	TCAGACATCCATGCCATTGCACAGTGCTCCCAGAAACTAAGTGAAGCCAATGAGCAATACTGCCAGCTA	ENSMUSG00000030882	Fxc1	-	fractured callus expressed transcript 1 [Source:MarkerSymbol;Acc:MGI:1315196]	2.06216	1.04416
-	AGAAAAGAGAACGCTCCAACACCTAAGTGGATTACTGGCACCTGGCAGTGTTCTTTATGGTGGTGTCTGT	ENSMUSG00000025379	-	-	-	2.0602	1.04278
Cfl1	TACAAAGCCCCATTAAGGCTGGCCCATTCTGTTTGGTGTAAGAGAAGACAGACACGGGAAGAGTACTTGT	ENSMUSG00000056201	Cfl1	NM_007687	cofilin 1, non-muscle [Source:MarkerSymbol;Acc:MGI:101757]	2.05893	1.04189
-	ATGGTCTGGTAACACCACGCTTCCGGATGTGATTGTGGAGCTGGATTGCTTAACCTGGGCTAAGTCATTT	-	-	-	-	2.05337	1.03799
Slc17a5	GATCTACAAAGCAGAAGCGTGGTACCCAGTCAGTCACAGAGAATAGCATCCTTGATTCACATCACTGGC	ENSMUSG00000049624	Slc17a5	NM_172773	solute carrier family 17 (anion/sugar transporter), member 5 [Source:MarkerSymbol;Acc:MGI:1924105]	2.05205	1.03707
-	TGGTAAATAGGGACCTCGCTCCGCGAGGGATGCTGAACGGGGTCTGGAAGAATGCAAGATGTCCTGGTCC	-	-	-	-	2.04879	1.03477
-	GGTCACCTTACCTGGTTCTGTTACTGGCCCTATAAAAAGCAGGATCAGGTAAAGGGTCATCTGGAAGGGC	-	-	-	-	2.04477	1.03194
Eno3	GGACAAAGCTGTCTTTGCTGGAAGAAAGTTCCGTAATCCAAAGGCCAAATGAGGAGCTGGAGACTCCAG	ENSMUSG00000060600	Eno3	NM_007933	enolase 3, beta muscle [Source:MarkerSymbol;Acc:MGI:95395]	2.04158	1.02969
-	ACCTGCTAAATAAGTCATCAGAACCCGGACACCAGCGCTGCAACTCTTGGGATGGCAGTCATCTTTCCAG	-	-	NM_146189;NM_178067	-	2.03787	1.02706
Nrm	CCTGAATTTACTTCCCACCTCAAAATCAAATCCCTTAGTATCCAGACGGAGTTTGCTTCAGACCGCGGA	ENSMUSG00000059791	Nrm	NM_134122	nurim (nuclear envelope membrane protein) [Source:MarkerSymbol;Acc:MGI:2146855]	2.03675	1.02627
ENSMUSG00000042718	TTGCCGTCGTGCGCCGCATTGTACACCGCTGTGTGCAGATCCATGCTGGAAGCCTCGCTGCTGGATCTAG	ENSMUSG00000042718	ENSMUSG00000042718	-	predicted gene, ENSMUSG00000042718 [Source:MarkerSymbol;Acc:MGI:3642818]	2.03613	1.02583
Apom	TGGTACTTTATTGCGGGAGCAGCCTCCACCACGGAAGAGTTGGCAACTTTTGATCCGGTGGACAATATT	ENSMUSG00000024391	Apom	NM_018816	apolipoprotein M [Source:MarkerSymbol;Acc:MGI:1930124]	2.02677	1.01918
Zfp691	CAAGCCGGAGGCCCCAGGGATCCCATGCTTTTTTCAAGCCCAGAGACAGATGAGAAGCTTTTTATATGTG	ENSMUSG00000045268	Zfp691	NM_183140	zinc finger protein 691 [Source:MarkerSymbol;Acc:MGI:3041163]	2.0221	1.01585
A930024E05Rik	AAGAACACTTGCTGTTCTGACCAAAGGACCTGAGGGGCTCACAACCATTTGTGCATGTTCTCAAACAGGC	ENSMUSG00000056735	A930024E05Rik	-	RIKEN cDNA A930024E05 gene [Source:MarkerSymbol;Acc:MGI:1924414]	2.02105	1.0151
Pqlc3	AGCAGGGCTAGCAAAGTATGCAGAGATGGAACTGGGTTCATATACCAAGCAGTCGTCCAACACAGTGTGC	ENSMUSG00000045679	Pqlc3	NM_172574	PQ loop repeat containing [Source:MarkerSymbol;Acc:MGI:2444067]	2.01672	1.01201
A630033E08Rik	GGCAAATGCTTCACTAGTGGCTCATATCTTAGAATGCACCAAAGAATTCATACAGGAGACAAACCTTACA	ENSMUSG00000059142	A630033E08Rik	NM_177358	RIKEN cDNA A630033E08 gene [Source:MarkerSymbol;Acc:MGI:2445132]	2.01531	1.011
Nexn	GGAAGAAGAAAGACGACGAACAGAGGAAGAACGCAGGCATAAACTAGAAATGGAGAAACAGGAATTTGAA	ENSMUSG00000039103	Nexn	NM_199465	nexilin [Source:MarkerSymbol;Acc:MGI:1916060]	2.01318	1.00947
Ppm1m	CAAACGGGTGGAAAAGTCTGATCTCAAGTATCCACTGATTCATGGACAGGGTAGGCAGGCGCGGTTACT	ENSMUSG00000020253	Ppm1m	NM_026447;NM_198931	protein phosphatase 1M [Source:MarkerSymbol;Acc:MGI:1915155]	2.01112	1.008
Lrrc33	GAGACTTGGTTTTTCCTCGAGGATGCGTCTCTCCGCTGGATCTTTACTTTTGCAGGGGTCGAGTGTGATG	ENSMUSG00000052384	Lrrc33	NM_146069	leucine rich repeat containing 33 [Source:MarkerSymbol;Acc:MGI:2445095]	2.01085	1.0078
Kti12	GAAAACCGAGCTTCCTGTTCCCTTACACTCTTACGGGACCTTTTGTTTCTATGGGAAACCGGAACTCTAA	ENSMUSG00000053880	Kti12	-	KTI12 homolog, chromatin associated (S. cerevisiae) [Source:MarkerSymbol;Acc:MGI:1923547]	2.00678	1.00488
Cabc1	GGGAGATCAGCGAGCCAAGAATGCCTCACACTCTCCACACGGGAAGAAATAGAATACTCAATGCTGACAG	ENSMUSG00000026489	Cabc1	-	chaperone, ABC1 activity of bc1 complex like (S. pombe) [Source:MarkerSymbol;Acc:MGI:1914676]	2.00467	1.00336
8030423J24Rik	GGCTGTCTCCTGTTTGATGTGCAGGCCTGGAAACCACCAGGAAAGGCTTCTGTGAGAATGGAGTGAAAT	ENSMUSG00000021600	8030423J24Rik	XM_127424	RIKEN cDNA 8030423J24 gene [Source:MarkerSymbol;Acc:MGI:1924416]	2.00156	1.00113
Tnfsf18	AACCCTAAGACTCTTACCTCAATTCAGAACTCGCAAGGAGTTAAGTGAGTGGGGTCTTCATTAGACCATT	ENSMUSG00000066755	Tnfsf18	NM_183391	tumor necrosis factor (ligand) superfamily, member 18 [Source:MarkerSymbol;Acc:MGI:2673064]	2.00112	1.00081

## Sheet: siSpt5 DOWN
Down-regulated transcripts by Spt5 knockdown
Name	oligo_sequence	Ensambl_id	Gene_Symbol	RefSeq	description	siSpt5/siControl
						ratio	LOG2_ratio
1600012P17Rik	GGGTTTCCTCCTCTTGCTCCGATGCCTATTCAGCACAGGCAACATGTCTTTCATCAGAAGGACATCAAT	ENSMUSG00000047661	1600012P17Rik	XM_484930	RIKEN cDNA 1600012P17 gene [Source:MarkerSymbol;Acc:MGI:1919275]	0.172859	-2.53234
Adipoq	ACTGCAACATTCCGGGACTCTACTACTTCTCTTACCACATCACGGTGTACATGAAAGATGTGAAGGTGA	ENSMUSG00000022878	Adipoq	NM_009605	adiponectin, C1Q and collagen domain containing [Source:MarkerSymbol;Acc:MGI:106675]	0.22248	-2.16826
Ccl22	GGCCAAATAGACGAACTGGAGAGTTTTAGGATCTGGGGGCAGGAAGGGCCATACAAAGTGATACCTCAG	ENSMUSG00000031779	Ccl22	NM_009137	chemokine (C-C motif) ligand 22 [Source:MarkerSymbol;Acc:MGI:1306779]	0.240829	-2.05392
-	GAGGATGAACAGGACCTTCTTGAAGACCTGGATCGAGCTTTGAAGGCAGCGCACCCTTAAAAGTTCGAG	-	-	NM_145953	-	0.261252	-1.93649
Tnni1	TCAGCAGCCCCGTGTTGCTTCCCTCCATCTCTGTTGCTACCTGCAGTATTCACAAGTTCTCCATTAAAAA	ENSMUSG00000026418	Tnni1	NM_021467	troponin I, skeletal, slow 1 [Source:MarkerSymbol;Acc:MGI:105073]	0.264973	-1.91609
-	CTGATGCCGGAACTCCAAGTGATCATAGACACGGATAGGGTGCTGTAGCAGTTACCTGCTTACTTAGTGT	-	-	-	-	0.276431	-1.85501
-	GTTTTTGAGACTGTATTCCCCAGCATATATCTCCTGACCTTTGAAGACCCTGCATTTTGTTTTTGAGATG	-	-	-	-	0.278877	-1.8423
Rnf125	TGTCCATTTTGTCAGCGGGAACTGGATGAAGACTGCTTGCTGGATCATTGCATTATCCACCACAGATCA	ENSMUSG00000033107	Rnf125	NM_026301	ring finger protein 125 [Source:MarkerSymbol;Acc:MGI:1914914]	0.285517	-1.80835
Tnnt2	GGATCAATGACAACCAGAAAGTCTCCAAAACTCGTGGGAAGGCCAAAGTCACCGGGCGTTGGAAATAGA	ENSMUSG00000026414	Tnnt2	NM_011619	troponin T2, cardiac [Source:MarkerSymbol;Acc:MGI:104597]	0.300304	-1.73551
Prlpc3	CTGGAAAATTTGCAACTCTTACTTCCAAACTGGTTCGGCGGGATGAGATTGTTTTCAGAGCTGCATCTC	ENSMUSG00000021346	Prlpc3	NM_023741	prolactin-like protein C 3 [Source:MarkerSymbol;Acc:MGI:1921438]	0.306277	-1.70709
Chac1	CCTATAGACCCATTGGTCTGTTCCTGGAAAACACTACAGTCCTTGTCCATTCTCAGTTGACCCATACTG	ENSMUSG00000027313	Chac1	NM_026929	ChaC, cation transport regulator-like 1 (E. coli) [Source:MarkerSymbol;Acc:MGI:1916315]	0.310863	-1.68565
Slc7a3	TCCTGTTCCGTGTCCTTGCTAAGGTTCACAGTGTCACACATATACCCATTGTGGCCACCTTGGTATCTG	ENSMUSG00000031297	Slc7a3	NM_007515	solute carrier family 7 (cationic amino acid transporter, y+ system), member 3 [Source:MarkerSymbol;Acc:MGI:1100521]	0.315003	-1.66656
Rbp4	CCCCTACCTTCTCTAGGTGGACATTAAACCATCGTCCAAAGTACATGAGAGTCACTGACTCTGTTCACAC	ENSMUSG00000024990	Rbp4	NM_011255	retinol binding protein 4, plasma [Source:MarkerSymbol;Acc:MGI:97879]	0.317872	-1.65348
Gnaz	AAGCCGCGGTCTACATCCAACGTCAGTTCGAGGACCTCAACCGCAACAAGGAGACCAAGGAGATCTATTC	ENSMUSG00000040009	Gnaz	NM_010311	guanine nucleotide binding protein, alpha z subunit [Source:MarkerSymbol;Acc:MGI:95780]	0.328969	-1.60398
Rps8	TTTTAGAAACCGGACCGTGAAGCTTTGCGCTTCCTCTTTCCAGCCAGCGC	ENSMUSG00000047675	Rps8	NM_009098	ribosomal protein S8 [Source:MarkerSymbol;Acc:MGI:98166]	0.335678	-1.57485
Dact1	TTCGCACAACCTCAAGAAGAAGATCCTCCGTTTCCGCTCTGGCTCTTTGAAACTGATGACTACCGTTTGA	ENSMUSG00000044548	Dact1	NM_021532	dapper homolog 1, antagonist of beta-catenin (xenopus) [Source:MarkerSymbol;Acc:MGI:1891740]	0.336415	-1.57169
Islr	GCTATACGGTTGACAACGAGGTACAGCCATCCGGACCGGAAGACAACGTGGTTATCATTTACCTCAGCC	ENSMUSG00000037206	Islr	NM_012043	immunoglobulin superfamily containing leucine-rich repeat [Source:MarkerSymbol;Acc:MGI:1349645]	0.337907	-1.5653
Arl11	AAACCAGCTGGTGGACACCCTACCCACTGTTGGTTTTAATGTAGAGCCTCTTGAGGCTCCTGGACATGTG	ENSMUSG00000043157	Arl11	NM_177337	ADP-ribosylation factor-like 11 [Source:MarkerSymbol;Acc:MGI:2444054]	0.344628	-1.53689
Ltb4r1	TCATGACTTCCTCCACCATTCCTGAGTCTTCGAAGTGAACTGCAGTAGGCTGGGTTATGACACAACTCA	ENSMUSG00000046908	Ltb4r1	NM_008519	leukotriene B4 receptor 1 [Source:MarkerSymbol;Acc:MGI:1309472]	0.346325	-1.5298
Fcer2a	CAGGGAGCTGCTGAGAACAAAGATTTCGAAGGCTTCTTTTGCAGTCCCCACCTCCTATCAAGTTCCCCA	ENSMUSG00000005540	Fcer2a	NM_013517	Fc receptor, IgE, low affinity II, alpha polypeptide [Source:MarkerSymbol;Acc:MGI:95497]	0.35641	-1.48839
Gprin3	GATGGTGCGCCCTAGGAATCCTTAGTCAAAAAGTGCTACAACGGGCTATTCCTACGGTCAAATAGGAGAG	ENSMUSG00000045441	Gprin3	-	GPRIN family member 3 [Source:MarkerSymbol;Acc:MGI:1924785]	0.356494	-1.48805
Slc1a4	CACACTTCCGAAGCTAAGCTCTGAAGAGTTGTGAAGACATTCAACGCAGCCTTTTCTTAATGAGCTACC	ENSMUSG00000020142	Slc1a4	NM_018861	solute carrier family 1 (glutamate/neutral amino acid transporter), member 4 [Source:MarkerSymbol;Acc:MGI:2135601]	0.366193	-1.44932
Supt5h	CCAAGAACAACAAGGTGAAGGTGATTCTGGGTGAGGACCGAGAGGCTACCGGGGTCCTACTGAGCATTG	ENSMUSG00000003435	Supt5h	NM_013676	suppressor of Ty 5 homolog (S. cerevisiae) [Source:MarkerSymbol;Acc:MGI:1202400]	0.373099	-1.42237
-	ACCCTGCTACAAACCTGAAATGCATGAAGAGAAACCCATAGTATTTATGCCCCCTATAGGCAGGTATCC	ENSMUSG00000048360	-	NM_008791	-	0.373335	-1.42146
Trib3	CTTCAGAGCGACTTGTGGCCCTGGGAATCCTCTTGCATCCCTGGTTGAGAGAGGATCACGGCCGAGTCTC	ENSMUSG00000032715	Trib3	NM_144554;NM_175093	tribbles homolog 3 (Drosophila) [Source:MarkerSymbol;Acc:MGI:1345675]	0.37648	-1.40935
-	TGACTCCCGGAAGTGACAAAGGAACAAGTGAGCAGTAGGTTGTTCCGCTTACTAGGACTCTTAGTGCAGG	-	-	NM_197990	-	0.377166	-1.40673
1700013F07Rik	TTACTTCCCGGACCACCATCAGGCACTGGATCAACCCTAAGAAAGAGTCCATCCATAGCATTCAGGGAT	ENSMUSG00000027886	1700013F07Rik	XM_131080	RIKEN cDNA 1700013F07 gene [Source:MarkerSymbol;Acc:MGI:1922754]	0.380119	-1.39548
Igj	CAGGAGTAAAAGTCAAGAGGTATAATTAAACCCAACCCTTTCCTTCCTTCCTTTGCTGTGGAGAGCTGGA	ENSMUSG00000067149	Igj	NM_152839	immunoglobulin joining chain [Source:MarkerSymbol;Acc:MGI:96493]	0.381412	-1.39058
Hamp2	TGTCAGTGCTGTAACAAACCCTCCTGTGGTATCTGTTGTGAAGAATAGAGAGCCTAGAGCCACATCCTGA	ENSMUSG00000056978	Hamp2	NM_183257	hepcidin antimicrobial peptide 2 [Source:MarkerSymbol;Acc:MGI:2153530]	0.384191	-1.38011
Smpd3	ATTTTCTACAGAAATACACAGCACAACCTAGTTTGTAACCCAAGGGTTAGTACGAGGACCGGGTTTCTG	ENSMUSG00000031906	Smpd3	NM_021491	sphingomyelin phosphodiesterase 3, neutral [Source:MarkerSymbol;Acc:MGI:1927578]	0.386625	-1.37099
Csda	CCCGCCTTACCACGTGGGACAGACCTTTGACCGTCGCTCACGGGTCTTTCCCCATCCCAACAGAATGCAG	ENSMUSG00000030189	Csda	NM_139117	cold shock domain protein A [Source:MarkerSymbol;Acc:MGI:2137670]	0.388129	-1.36539
Tnfsf15	GGTGATCCCAGAGTCAGGAGACTATTTCATCTACTCCCAGATCACATTCCGAGGGACCACATCTGTGTGT	ENSMUSG00000050395	Tnfsf15	NM_177371	tumor necrosis factor (ligand) superfamily, member 15 [Source:MarkerSymbol;Acc:MGI:2180140]	0.393884	-1.34416
Sgtb	ATGACACGAGCTATCGATGGGAGGACTCTTAGTGCACTGATGGATAAGAAGGCTCATTTCAAATGGAAC	ENSMUSG00000042743	Sgtb	NM_144838	small glutamine-rich tetratricopeptide repeat (TPR)-containing, beta [Source:MarkerSymbol;Acc:MGI:2444615]	0.394601	-1.34154
-	GTACTCAGTTTCCTCTGTTGGGCGGGGTTAACCGTCCGGAAGCGGAAGCCTCGTTCTTTCCCCGTTCTCT	-	-	NM_023372	-	0.395097	-1.33972
-	GAGGCCGGCGGAATTTTATACCCAAAATGGACCAGGACTCAGCAGCAGCTTGAAGACCTGCTACAAGTAT	ENSMUSG00000035129;ENSMUSG00000021273	-	XM_484348	-	0.396964	-1.33292
Atf4	TTACATTACTCTAATCCCTCCATGTGTAAAGGAGGAAGACACTCCCTCTGACAATGACAGTGGCATCTG	ENSMUSG00000042406	Atf4	NM_009716	activating transcription factor 4 [Source:MarkerSymbol;Acc:MGI:88096]	0.399955	-1.32209
A630023P12Rik	CTTGGGAAGTCAGATCACGCTCCAAGAATGGAGTCGTATGAGGAGGATTCTGAGTGCTTGGGAGAAAACT	ENSMUSG00000048215	A630023P12Rik	NM_173766	RIKEN cDNA A630023P12 gene [Source:MarkerSymbol;Acc:MGI:2445162]	0.401262	-1.31738
Gpt2	ACCAAGCAAATATATTCCTTGAATTAGCACACCTGGGTGGGCCATGTGCGCACCAAGGAAACAGGTGCTA	ENSMUSG00000031700	Gpt2	NM_173866	glutamic pyruvate transaminase (alanine aminotransferase) 2 [Source:MarkerSymbol;Acc:MGI:1915391]	0.404856	-1.30452
-	TAGCTCTTCATTCACTACCTCAGTCACAAATACTGCATTTGCTTATGTGATGTGTACATTGGTCCCACAA	-	-	NM_146605	-	0.40567	-1.30162
Olfr724	CCTCTTGCTTGTTTCCTATACTGTCATTCTGCTCATTGTAAAGCACAAATCACCTGGCAGTCTCTCCAAG	ENSMUSG00000058227;ENSMUSG00000062622	Olfr724	NM_146492	olfactory receptor 724 [Source:MarkerSymbol;Acc:MGI:3030558]	0.406297	-1.29939
Map2k6	TCCATTTTTCACCGTACATGAATCCAAAGCAGCAGACGTGGCATCTTTTGTAAAACTGATACTTGGGGAC	ENSMUSG00000020623	Map2k6	NM_011943	mitogen activated protein kinase kinase 6 [Source:MarkerSymbol;Acc:MGI:1346870]	0.407969	-1.29347
Tubb2a	GGGGCTTAATCTGTGAAAATACCTTGGCAGTTGAAGGAAGGAGAATGGTCTTAGGTTTGTGCTGGGTCT	ENSMUSG00000045136	Tubb2a	NM_023716	tubulin, beta 2a [Source:MarkerSymbol;Acc:MGI:107861]	0.409347	-1.2886
Nlrp9c	GGAATGCCTTGCATCACTCTGGGCTGGTGATGCTCTGTGAGGCTCTGAAC	ENSMUSG00000040614	Nlrp9c	NM_194062	NLR family, pyrin domain containing 9C [Source:MarkerSymbol;Acc:MGI:3028627]	0.41371	-1.27331
ENSMUSG00000061310	CAGACCAACAGATGCCCCGCTACCATATACAGGAAGATATGATTTAAATTTTGATAGGTGGGTCACAGTC	ENSMUSG00000071201;ENSMUSG00000070987;ENSMUSG00000070989;ENSMUSG00000071199;ENSMUSG00000061310	ENSMUSG00000061310	-	predicted gene, ENSMUSG00000061310 [Source:MarkerSymbol;Acc:MGI:3641925]	0.417208	-1.26116
Il9r	GCTGGCAATGGTCAGCCAGCATCCTTGTAGTTGTGCCCATCTTTCTTCTGCTGACTGGCTTTGTCCACCT	ENSMUSG00000020279	Il9r	NM_008374	interleukin 9 receptor [Source:MarkerSymbol;Acc:MGI:96564]	0.417229	-1.26109
-	GTGACCACCACCTCCCTATGCAGAAGGGATGTCAATGTCAACAGCAGGGACTGAGACCTTTCTCTGTGC	-	-	NM_025273	-	0.425119	-1.23406
Fdft1	CCCCATTTACCTGTCATTTATCATGCTCTTGGCTGCCCTGAGCTGGCAGTACCTGAGCACCCTGTCCCAG	ENSMUSG00000021273	Fdft1	NM_010191	farnesyl diphosphate farnesyl transferase 1 [Source:MarkerSymbol;Acc:MGI:102706]	0.426403	-1.22971
Gm397	ATGTAGCCGTCGCTTTCGCCAATCATCCACTTACCATCGTCACCTGAGGAATTACCACAGATCTGACTGA	ENSMUSG00000070828;ENSMUSG00000070826;ENSMUSG00000054272	Gm397	XM_142517	gene model 397, (NCBI) [Source:MarkerSymbol;Acc:MGI:2685243]	0.426841	-1.22823
Hmgcs1	GCGCCCCTTCACAAATGACCACAGTTTGGATGAAGGAATGGGGCTCGTGCATAGTAACACAGCAACAGAG	ENSMUSG00000075461	Hmgcs1	NM_008783;NM_145942	3-hydroxy-3-methylglutaryl-Coenzyme A synthase 1 [Source:MarkerSymbol;Acc:MGI:107592]	0.427427	-1.22625
Fgf21	CTCACTTTGATCCTGAGGCCTGCAGCTTCAGAGAACTGCTGCTGGAGGACGGTTACAATGTGTACCAGT	ENSMUSG00000030827	Fgf21	NM_020013	fibroblast growth factor 21 [Source:MarkerSymbol;Acc:MGI:1861377]	0.429274	-1.22003
Phlda3	GGTAAGGGTTGGCCCTTTACCATTTCATGCTTATTCCAGAATGAAGAGGCCCAGTTCGTGGGCAGTAACC	ENSMUSG00000041801	Phlda3	NM_013750	pleckstrin homology-like domain, family A, member 3 [Source:MarkerSymbol;Acc:MGI:1351485]	0.431483	-1.21263
Dgat2	GCATAAGGCCCTATTTGGCTACGTTGGCTGGTAACTTCCGGATGCCTGTGCTTCGCGAGTACCTGATGT	ENSMUSG00000030747	Dgat2	NM_026384	diacylglycerol O-acyltransferase 2 [Source:MarkerSymbol;Acc:MGI:1915050]	0.433251	-1.20672
Slc16a14	GCCTCTCTGCAGAGGTGGCAGACGTGATTAGAACTGTGTGTGTCTTAGAGGTGACAGTGTTTATAGCTT	ENSMUSG00000026220	Slc16a14	NM_027921	solute carrier family 16 (monocarboxylic acid transporters), member 14 [Source:MarkerSymbol;Acc:MGI:1919031]	0.433581	-1.20563
2810026P18Rik	TCTCTTCTGTGAAGGTCATAGGTGAGCTGATTGACAGACACAGCTGTACAGACTGAATGCAATCCTGAC	ENSMUSG00000032424	2810026P18Rik	-	RIKEN cDNA 2810026P18 gene [Source:MarkerSymbol;Acc:MGI:1919905]	0.43556	-1.19906
Pck2	AGGCCAAGCCACAGGACTCCCCATGCTGTCTGATAAGAGATGCACACTTTTATACACGCGTTTGTTTCC	ENSMUSG00000040618	Pck2	NM_028994	phosphoenolpyruvate carboxykinase 2 (mitochondrial) [Source:MarkerSymbol;Acc:MGI:1860456]	0.436575	-1.1957
Sqle	GAGTGTGTGACCGGTCCTGTTGGGTTGCTTTCAATATTGTCTCCTCACCCTCTGGTGTTGATTCGACAC	ENSMUSG00000022351	Sqle	NM_009270	squalene epoxidase [Source:MarkerSymbol;Acc:MGI:109296]	0.441092	-1.18085
Psat1	AACAGTTTTGTTCAGCCCATGACTTTGTGCATGACTGTCGTCCGTTCTAGTCACCTGTGCTCTCCATCT	ENSMUSG00000024640	Psat1	NM_177420	phosphoserine aminotransferase 1 [Source:MarkerSymbol;Acc:MGI:2183441]	0.441704	-1.17885
Ifrd1	AGGGATGCAGTACCACTTGCAGACAAATGAATTCCTTCGAAATGTATTTGAGCTTGGACCCCCTGTGAT	ENSMUSG00000001627	Ifrd1	NM_013562	interferon-related developmental regulator 1 [Source:MarkerSymbol;Acc:MGI:1316717]	0.442146	-1.1774
Asb2	TCCCGGCAGGCTAATCAGATACCTGAAATATGAGAATACACAGTAACCAGCCTGGAGAGGAGATGTGGC	ENSMUSG00000021200	Asb2	NM_023049	ankyrin repeat and SOCS box-containing protein 2 [Source:MarkerSymbol;Acc:MGI:1929743]	0.44221	-1.1772
-	GCTATCTCGTTAAGGCTTTATGGAAGGGGGTCAACTTAGTGTCATAGAGTTGCTTGTATGATAGGGCATC	-	-	-	-	0.446067	-1.16467
Slc45a3	ATGTTCCTGCTCAAGGATTGGGACCCAAGGTCTCCACAGCATACCAAATCCCAATTCTCTCTTGACCCAG	ENSMUSG00000026435	Slc45a3	NM_145977	solute carrier family 45, member 3 [Source:MarkerSymbol;Acc:MGI:1922082]	0.446516	-1.16322
Arid5a	CTTGTCAAGCTTTTACTGCAAAGGGGCGCATGGCATCATGTCACCACTGGCCAAAAAGAAACTCCTGGCC	ENSMUSG00000037447	Arid5a	NM_145996	AT rich interactive domain 5A (Mrf1 like) [Source:MarkerSymbol;Acc:MGI:2443039]	0.446659	-1.16276
Olfr533	GTTCCTGACAGGCCTGAACTTTTTATTGACAATGACATCCTATGGCTTCATCATTTCCAGCATCCTGCGC	ENSMUSG00000052508;ENSMUSG00000060974;ENSMUSG00000056883	Olfr533	-	olfactory receptor 533 [Source:MarkerSymbol;Acc:MGI:3030367]	0.447883	-1.15881
Hmgcs1	GACCTGGAGACCACAGTTCTCTGTCCTTCACACAGCTCTTTCACCATGCCTGGGTCACTTCCTTTGAATG	ENSMUSG00000075461	Hmgcs1	NM_145942	3-hydroxy-3-methylglutaryl-Coenzyme A synthase 1 [Source:MarkerSymbol;Acc:MGI:107592]	0.448576	-1.15657
A530057A03Rik	CCCTACATTTGCCACCCGGGACAATCAGGACAAGCTGGAACAATTTATCCGACAGTTCATCTGCAGTTAG	ENSMUSG00000046338	A530057A03Rik	XM_130488	RIKEN cDNA A530057A03 gene [Source:MarkerSymbol;Acc:MGI:2684962]	0.44949	-1.15364
Lilrb4	ACCAGTCCTCTACACCCACTGAAGATGGACTGGAAACATACCAGAAGATTTTGATTGGAGTCCTGGTGTC	ENSMUSG00000043675;ENSMUSG00000062593	Lilrb4	NM_013532	leukocyte immunoglobulin-like receptor, subfamily B, member 4 [Source:MarkerSymbol;Acc:MGI:102701]	0.450669	-1.14986
Ccnd2	AACTGGAAGCGTGGGAGCAGCCATCTGTGGGCTTCAGCAGGATGATGAAGTGAACACACTCACGTGTGA	ENSMUSG00000000184	Ccnd2	NM_009829	cyclin D2 [Source:MarkerSymbol;Acc:MGI:88314]	0.451859	-1.14605
Mvd	ACAGTTTCTTTATAAAGCCTCCTGGTGAGGGTAGGGGCTGTCGAGCCCACAGGTAGGGTCCATTGTGTGT	ENSMUSG00000006517	Mvd	NM_138656	mevalonate (diphospho) decarboxylase [Source:MarkerSymbol;Acc:MGI:2179327]	0.451999	-1.14561
Asb13	GAACGCAGCCAAACTTCATGAGACTGCGCTTCATCATGCAGCCAAGGTAAAGAACGTTGACCTCATCGAG	ENSMUSG00000033781	Asb13	NM_080857;NM_178283	ankyrin repeat and SOCS box-containing protein 13 [Source:MarkerSymbol;Acc:MGI:2145525]	0.454184	-1.13865
-	CTAGGAACCCTGCAGCTGTAGGACCCAGAGTGGGGTCTCTTCTCTATACTAGCTATCTTAACCCTTATCT	-	-	XM_359369	-	0.454565	-1.13744
Sc4mol	AGGCCATATTGCTAACCTCACCAAAAGGTTTCGGGAACTGGAGGAAGTATTAATGTACAACTCACCACT	ENSMUSG00000031604	Sc4mol	NM_025436	sterol-C4-methyl oxidase-like [Source:MarkerSymbol;Acc:MGI:1913484]	0.455433	-1.13469
-	CTCTAGGTTCGCCCAGCATCGACTGAGGGAACTGGAGTCCATTTTGCAGCGCACTAATTCCTTTGATGTC	-	-	NM_008818	-	0.455756	-1.13367
Ctla4	CTAGGACCCCCTACAAGTACTATGGCTCCTCGAAAACACAAAGTTAATGCCACAGGAAGCAGCAGATGGT	ENSMUSG00000026011	Ctla4	NM_009843	cytotoxic T-lymphocyte-associated protein 4 [Source:MarkerSymbol;Acc:MGI:88556]	0.456205	-1.13225
Lilrb4	CTTTAGAAATGAACCACAGGTGTGGTCAAAACCAAGTAACTCCCTAGACCTCATGATCTCAGGTAAGCAC	ENSMUSG00000043675;ENSMUSG00000062593	Lilrb4	-	leukocyte immunoglobulin-like receptor, subfamily B, member 4 [Source:MarkerSymbol;Acc:MGI:102701]	0.460313	-1.11931
Slc6a9	CGCCCGCCGCTGCCCAGTGTGTGCAGAACTAGGGTTTTAAAGTCCGTAGGTTTTAATGAAATTTCTATT	ENSMUSG00000028542	Slc6a9	NM_008135	solute carrier family 6 (neurotransmitter transporter, glycine), member 9 [Source:MarkerSymbol;Acc:MGI:95760]	0.461886	-1.11439
Zfp105	CACAGAACCCATCTTGTTGAATAGCAAGGAAGAGTACGATGCCCTGCTTTTGGTCATAACCTACTGCTCC	ENSMUSG00000057895	Zfp105	-	zinc finger protein 105 [Source:MarkerSymbol;Acc:MGI:1277119]	0.462529	-1.11238
Nupr1	AGGACCTTGGAGAAATTAGGAGTTGTAAGCAGGACCTAGGCCTGCTTGATTCTTTCCCACCTAAGTGAG	ENSMUSG00000030717	Nupr1	NM_019738	nuclear protein 1 [Source:MarkerSymbol;Acc:MGI:1891834]	0.463348	-1.10983
Cyp51	CTACTTACAGGATAACCCAGCATCAGGAGAGAAGTTTGCCTATGTGCCATTTGGAGCTGGGCGTCATCG	ENSMUSG00000001467	Cyp51	NM_020010	cytochrome P450, family 51 [Source:MarkerSymbol;Acc:MGI:106040]	0.463636	-1.10893
Serpinc1	AAGGAAGGAACCGTTCTATAAGGTCGATGGGCAGTCATGCCCAGTGCCTATGATGTACCAGGAAGGCAA	ENSMUSG00000026715	Serpinc1	NM_080844	serine (or cysteine) peptidase inhibitor, clade C (antithrombin), member 1 [Source:MarkerSymbol;Acc:MGI:88095]	0.464203	-1.10717
Pycr1	TTTAGCAATGATTCCCTAGGCACTGGGGAAAAGAACTTCTCGGGTAGCTGACACGACTCCTGCATCTTC	ENSMUSG00000025140	Pycr1	NM_144795	pyrroline-5-carboxylate reductase 1 [Source:MarkerSymbol;Acc:MGI:2384795]	0.464477	-1.10632
Pgbd5	GCTTTCCAGAGTGTGAAAGATCATGACGGGCTCAAGTTCAGACCAGGCAAGCTTACAAAATGGACCCCTC	ENSMUSG00000050751	Pgbd5	NM_171824	piggyBac transposable element derived 5 [Source:MarkerSymbol;Acc:MGI:2429955]	0.465257	-1.1039
Rgs13	AAAGGAAACAGAAACCAAGTCCTGAGTTGATCTCTAGTTCCCAAGGGAAAGTCATTCCAAACCTAAAAAG	ENSMUSG00000051079	Rgs13	NM_153171	regulator of G-protein signaling 13 [Source:MarkerSymbol;Acc:MGI:2180585]	0.46964	-1.09037
1700019D03Rik	GCAGCAGTGGGCATGTGAAAACATCCAGTACTACAACATCCCATACATCGAGAGTGAGGGCTCAGACACC	ENSMUSG00000043629	1700019D03Rik	NM_144953	RIKEN cDNA 1700019D03 gene [Source:MarkerSymbol;Acc:MGI:1914330]	0.47605	-1.07082
Mpp3	TTCCTGCAAGACAGAGGCATACTTAATGGTCCACATGGCTCACTAGTCCAGTCTATAATGCAGCAGTGC	ENSMUSG00000052373	Mpp3	NM_007863	membrane protein, palmitoylated 3 (MAGUK p55 subfamily member 3) [Source:MarkerSymbol;Acc:MGI:1328354]	0.477105	-1.06762
Pp11r	GGTGAATCTTAGAGAGTCAGCCAAGGACAGTGCAGAGTCACGGGTTGGGAGGTATGTGGGCTAGGGTAT	ENSMUSG00000022468	Pp11r	NM_008902	placental protein 11 related [Source:MarkerSymbol;Acc:MGI:97746]	0.478138	-1.0645
-	AACATGGCGTCTAGTCAAACAAAGACTGTACAGAAGAATTAGAGGAAGATAACATGACGGCTGGATACTC	-	-	-	-	0.478587	-1.06315
Cyp2d13	GCAGGCAACAAATCCTAGTCCAGAAACTAGCTTAGAGTCACACGCACAATAAACCAGTTTTGTGGCTGCC	ENSMUSG00000057088	Cyp2d13	NM_133695	cytochrome P450, family 2, subfamily d, polypeptide 13 [Source:MarkerSymbol;Acc:MGI:88605]	0.480012	-1.05886
Cox6a2	TTTGACAATGGCTCTGCCTCTAAAGGTCCTGAGCCGGAGCATGGCCAGCGCAGCCAAAGGAGACCATGG	ENSMUSG00000030785	Cox6a2	NM_009943	cytochrome c oxidase, subunit VI a, polypeptide 2 [Source:MarkerSymbol;Acc:MGI:104649]	0.48051	-1.05736
Lad1	TGTCAGGGGTCGTGACATCAAGACTTAACCTGTGGATCAGCAAGACCCAGGATTCGGGAGACCACGGTT	ENSMUSG00000041782	Lad1	NM_133664	ladinin [Source:MarkerSymbol;Acc:MGI:109343]	0.481279	-1.05505
Lrp4	AACCAGTCCAGAGCAAGTTCAGGCACTTCTCCATAGAAACCGAAGCACAGGAGAGATTGGCAGGTGCTG	ENSMUSG00000027253	Lrp4	NM_172668	low density lipoprotein receptor-related protein 4 [Source:MarkerSymbol;Acc:MGI:2442252]	0.482689	-1.05083
Tox	GCTCTAGTAACTGCCTTAGCAACGGTAGATGTCTGGGGTAAACGGTCCTGGGTTTTCCATTGGTTTTCAT	ENSMUSG00000041272	Tox	NM_145711	thymocyte selection-associated HMG box gene [Source:MarkerSymbol;Acc:MGI:2181659]	0.483277	-1.04908
Oit3	ACACCTCCCTCATTCTCCCTGTTCCTTTCTTACAACGAAATACCTCGTTTGTGGTGTAACTGGGCCACTA	ENSMUSG00000009654	Oit3	NM_010959	oncoprotein induced transcript 3 [Source:MarkerSymbol;Acc:MGI:1201782]	0.484407	-1.04571
Klf13	CACCCCTTTGGTAATAGGAAAGCTGAGCGAACTTGAGAAGTCCACAGCAAAACAGTTTTCTTCACCTCAG	ENSMUSG00000052040	Klf13	NM_021366	Kruppel-like factor 13 [Source:MarkerSymbol;Acc:MGI:1354948]	0.486007	-1.04095
Cnn3	TCGCGTCTGTACCATGGAAAGGGCGGAACGATTCTCCAGGACAGCCAGCTCTTTCGTTGAAGATCTATC	ENSMUSG00000053931	Cnn3	NM_028044	calponin 3, acidic [Source:MarkerSymbol;Acc:MGI:1919244]	0.486551	-1.03934
Naalad2	AAAAAGCAACTGTCTGTGGCTCAGTTACGAGGAGCATTGGTATATGAGCTTGCAGACTCTGTGGTCATT	ENSMUSG00000043943	Naalad2	NM_028279	N-acetylated alpha-linked acidic dipeptidase 2 [Source:MarkerSymbol;Acc:MGI:1919810]	0.488029	-1.03496
Lipg	TGTGACTTCCACCTTGGGTTTAGTAATGGGAGCTTGAGATTGGAGAGCTGAGTCCTCTGTGGGTTCTGTA	ENSMUSG00000053846	Lipg	NM_010720	lipase, endothelial [Source:MarkerSymbol;Acc:MGI:1341803]	0.488093	-1.03477
-	CCGAGTCTACCACGGAGATCACCTGTAAATGGCCACAGTATAGTCACCAGCTGCGTTGCCCCAGACACT	-	-	NM_139292	-	0.488368	-1.03396
Stard4	GCATGATCCCTCAGTCTGCCGTAGATACAGCAATGGCGAGCACGTTAGCCAACTTCTACAGTGATTTGCG	ENSMUSG00000024378	Stard4	NM_133774	StAR-related lipid transfer (START) domain containing 4 [Source:MarkerSymbol;Acc:MGI:2156764]	0.488769	-1.03278
Pon2	GCAGTTGGGCACGCTGGTGGACAATTTATCTATTGATCCTTCCTCGGGCGACATCTGGGTCGGCTGTCAC	ENSMUSG00000032667	Pon2	NM_183308	paraoxonase 2 [Source:MarkerSymbol;Acc:MGI:106687]	0.488905	-1.03237
Sc5d	CTCATGGTTAGCGTCGTATCCTTCCTCTTTTTCACAGACATGTTGATCTACTGGATTCATAGGGGCCTGC	ENSMUSG00000032018	Sc5d	NM_172769	sterol-C5-desaturase (fungal ERG3, delta-5-desaturase) homolog (S. cerevisae) [Source:MarkerSymbol;Acc:MGI:1353611]	0.490221	-1.0285
-	AGCCACATATGGTCAGTGAAGCACAAAGATGCCTTTAGAAGGAACTAGAAACAGGGTTCGAGAGTCATAA	-	-	NM_134103	-	0.490304	-1.02825
Idi1	CTACAAGGCCCAATCTGATGGTATCTGGGGTGAACATGAAGTTGATTACATTCTGTTTCTGAGGAAGAAT	ENSMUSG00000070508;ENSMUSG00000058258;ENSMUSG00000044232	Idi1	NM_145360;NM_177960	isopentenyl-diphosphate delta isomerase [Source:MarkerSymbol;Acc:MGI:2442264]	0.492748	-1.02108
Lgals9	GAGGTTCCATATCAACCTTCGCTGTGGAGGTGACATTGCTTTCCACCTGAACCCCCGTTTCAATGAGAA	ENSMUSG00000001123	Lgals9	NM_010708	lectin, galactose binding, soluble 9 [Source:MarkerSymbol;Acc:MGI:109496]	0.494676	-1.01544
Cd276	AGACCAGCAATGGGCCATAGAAATAACAGCACCAGATCCTGCCAGCATTTAGCCCTCTGTTGGTACAAA	ENSMUSG00000035914	Cd276	NM_133983	CD276 antigen [Source:MarkerSymbol;Acc:MGI:2183926]	0.495153	-1.01405
Psph	CAGAACAACTCCACCTTCTCAAAGCCACACAGTTAGGCTCCTGGGAGAATCTAGGAGACAGCTATTTTTT	ENSMUSG00000029446	Psph	NM_133900	phosphoserine phosphatase [Source:MarkerSymbol;Acc:MGI:97788]	0.495346	-1.01349
BC015286	GGAGCTAAGGGCTTCTCAGGACAAGCACACGGAGCTTTAGTACCCTTTATAAGGAAATGTGTTTGGGGTT	ENSMUSG00000031884;ENSMUSG00000050097	BC015286	NM_198171	cDNA sequence BC015286 [Source:MarkerSymbol;Acc:MGI:2448547]	0.496038	-1.01148
-	CTACCGAGAACTGGTGGTAGTACATGGGCTGTCTGCAGCTGACATCTGGCTTATGTGGCGCTTGTTGCAT	-	-	NM_178879	-	0.496924	-1.0089
Olfr1282	AGCCAATCTATCATTTATTGACTTCTGCCTTTCTTCAGTAACCACCCCCAAACTGACCATAGATCTCCTA	ENSMUSG00000074963;ENSMUSG00000074964;ENSMUSG00000068644;ENSMUSG00000062280	Olfr1282	NM_146907	olfactory receptor 1282 [Source:MarkerSymbol;Acc:MGI:3031116]	0.497983	-1.00583
Trp73	GTGTCCAAACTGCATCGAGTGCTTCACTTCCCAAGGGTTGCAGAGCATCTACCACCTGCAGAACCTTACC	ENSMUSG00000029026	Trp73	NM_011642	transformation related protein 73 [Source:MarkerSymbol;Acc:MGI:1336991]	0.498336	-1.00481
Hbb-bh1	ACTGGCAATCCCATGTGTCTATGATGCCCTCTTTGAGTCCATGGGGACTGCATTGAGAGCACAAATTTTG	ENSMUSG00000052217	Hbb-bh1	NM_008219	hemoglobin Z, beta-like embryonic chain [Source:MarkerSymbol;Acc:MGI:96024]	0.498409	-1.0046
Dhcr7	CTAGATAACTTAGGCTTATCAGATGTCTCCGATGATTGGGCCATCCTGGTAAACCGGAGACCATGCAGG	ENSMUSG00000058454	Dhcr7	NM_007856	7-dehydrocholesterol reductase [Source:MarkerSymbol;Acc:MGI:1298378]	0.499249	-1.00217
Adam8	CTCCTCCAACCATGGAGTCTGCCATGCTCTTGGCACAGGCAGCAACATTGACACCTTTGAGCTGGTATTG	ENSMUSG00000025473	Adam8	NM_007403	a disintegrin and metallopeptidase domain 8 [Source:MarkerSymbol;Acc:MGI:107825]	0.499673	-1.00094
