# Supplementary material for: The DSIF Subunits Spt4 and Spt5 Have Distinct Roles at Various Phases of Immunoglobulin Class Switch Recombination
Source: PLoS Genet. 2012 Apr 26;8(4):e1002675. doi: 10.1371/journal.pgen.1002675 (PMC3343088; doi:10.1371/journal.pgen.1002675)
Supplement: Table S2 — Summary table of the distinct features between Sμ and Sα as well as Spt4 and Spt5 in CH12F3-2A cells. Bre1 is a ubiquitin ligase that mediate mono-ubiquitination of H2B (ubH2B) that in turn regulates H3K4me3 status. NFR: Nucleosome-free Region. The summary data presented here is generated based on samples that have been stimulated by CIT for 24 hour. (XLS) [file pgen.1002675.s007.xls]

## Sheet: Sheet1
TableS2. Summary table of the distinctive features between Sm and Sa as well as Spt4 and Spt5 in CH12F3-2A cells
Profile	Sm (donor)			Sa (acceptor)
transcription status	constituitive			inducible
promoter	NFR(open)			no NFR(close)
Bre1 (H2B ubiquitin ligase) depletion	H3K4me3 unaltered			H3K4me3 reduced
	siSpt4	siSpt5		siSpt4	siSpt5
Cryptic switch transcript	dramaticallyenhanced	minimally enhanced		minimally enhanced	minimally enhanced
DNA break	unaltered	unaltered		unaltered	reduced
H3K4me3	unaltered	unaltered		unaltered	reduced
core histone (H3)	unaltered	unaltered		unaltered	unaltered
AID	siSpt4	siSpt5
transcript	unaltered	unaltered
protein expression	unaltered	reduced
