# Supplementary material for: The DSIF Subunits Spt4 and Spt5 Have Distinct Roles at Various Phases of Immunoglobulin Class Switch Recombination
Source: PLoS Genet. 2012 Apr 26;8(4):e1002675. doi: 10.1371/journal.pgen.1002675 (PMC3343088; doi:10.1371/journal.pgen.1002675)
Supplement: Table S3 — List of primers, RNAi oligonucleotides and antibodies. (XLS) [file pgen.1002675.s008.xls]

## Sheet: Sheet1
Table S3. Primers, RNAi oligonucleotides and antibodies
RNAi oligonucleotides	Invitrogen ID.
mSpt4#65	Steath_65
mSpt4#125	Steath_125
mSpt5#16	MSS209816
mSpt5#17	MSS209817
mSpt5#18	MSS209818
hSpt4	Steath_387
hSpt5	HSS110372
PCR Primers	Note	Seq.
mSpt4 fwd.		AAGCCAGGTGTATATGCTGTGTCCG
mSpt4 rev.		CTAGGTCTTTATTGCTGTGTCTCTG
mSpt5 fwd.		GGTCCTACTGAGCATTGATGGTGAG
mSpt5 rev.		TCAGGCTTCCAGGAGCTTCCCTAGG
mHPRT fwd.		CTCGAAGTGTTGGATACAGG
mHPRT rev.		TGGCCTATAGGCTCATAGTG
hSpt4 fwd.		ATGGCCCTGGAGACGGTGCCGAAGGACCTG
hSpt4 rev.		CTAGGTCTTTATAGCTGTGTCTCTGGATTTGTA
hSpt5 fwd.		ATGTCGGACAGCGAGGACAGCAACTTTTCCGA
hSpt5 rev.		CGTCAACATCAGCCTCGTCCAGAATGAAG
hGAPDH fwd.		ATCCTGGGCTACACTGAGCA
hGAPDH rev.		GGTGGTCCAGGGGTCTTACT
V fwd.	pair with Ca rev. for V-Sa transcript detection	AGCCTACATGCAGCTCAGCA
V rev.		CAGTAGTCAAAGTAGTACCCCCAGC
Im fwd.	mGLT	CTCTGGCCCTGCTTATTGTTG
Cm rev.	mGLT	AATGGTGCTGGGCAGGAAGT
Ia fwd.	aGLT	CCAGGCATGGTTGAGATAGAGATAG
Ca rev.	aGLT	GAGCTGGTGGGAGTGTCAGTG
SmCryptic fwd.	pair with Cm rev. for Sm cryptic transcript detection	CAATGTGGTTTAATGAATTTGAAGTTGCCA
SaCryptic fwd.	pair with Ca rev. for Sa cryptic transcript detection	AATGGGCTGGGCTAGTCTGAACTGG
Ig3 fwd.	g3GLT	TGGGCAAGTGGATCTGAACA
Cg3 rev.	g3GLT	CTCAGGGAAGTAGCCTTTGACA
IGHG3 fwd.		CAGTTGGTTGCAAGGAGAAATTT
IGHG3 rev.		TGTGTGTGGTGGTTATGGAGA
Rps8 fwd.		TTTTAGAAACCGGACCGTGAAG
Rps8 rev.		GCGCTGGCTGGAAAGAGGAAG
Ly6i fwd.		AGAGCCGTTCTTGCCATCCTT
Ly6i rev.		TTGGTGTTAGGATCCAGGATAAAC
Ephx1 fwd.		TGCATGCCCCAGAAAAGTGGG
Ephx1 rev.		CACGTTCCATGTAGGAATAGGAGA
Adipoq fwd.		ACTGCAACATTCCGGGACTCT
Adipoq rev.		TCACCTTCACATCTTTCATGTACA
ChIP Primers	Note	Seq.
a fwd.		CCGAAAGTCCAGGCTGAGCAAAACACCACC
a rev.		AAGAGGACCTCTCCAGTTTCGGCTGAATCC
b fwd.		AAGGGCTTCTAAGCCAGTCC
b rev.		CACAACCATACATTCCCAGGT
c fwd.		CAATGTGGTTTAATGAATTTGAAGTTGCCA
c rev.		TCTCACACTCACCTTGGATCTAAGCACTGT
d fwd.	gH2AX,biotin break assay and Ku70(Sm)ChIP primers	GCTAAACTGAGGTGATTACTCTGAGGTAAG
d rev.	gH2AX,biotin break assay and Ku70(Sm) ChIP primers	GTTTAGCTTAGCGGCCCAGCTCATTCCAGT
e fwd.	Ku70(Cm) ChIP primers	CAGCACCATTTCCTTCACCTGGAACTACCA
e rev.	Ku70(Cm) ChIP primers	GGCTAGGTACTTGCCCCCTGTCCTCAGTGT
f fwd.		GTGATTCAGGGAGCAAGAGC
f rev.		TCTAGCCTGGGAGTCTCCTG
g fwd.	gH2AX,biotin break assay and Ku70(Sa) ChIP primers	TGAAAAGACTTTGGATGAAATGTGAACCAA
g rev.	gH2AX,biotin break assay and Ku70(Sa) ChIP primers	GATACTAGGTTGCATGGCTCCATTCACACA
h fwd.	Ku70(Ca) ChIP primers	AGTGCCCAGAAGGAGAATCCGTGAAATGTT
h rev.	Ku70(Ca) ChIP primers	GACCCCCTAACGTTCTTTACCAGAGCAATT
NHEJ assay primers	Seq.
NHEJ fwd.	GTACGGTGGGAGGTCTATATAAG
NHEJ rev.	TTCATCTTGTTGGTCATGCGG
Antibodies	Source
H3K4me3	Millipore 17-614
H3	Abcam 1791
Spt4	Gift from H. Handa
Spt5	Santa Cruz sc-28678
gH2AX	Millipore 05-636
AID	Invitrgen 392500
KU80	Santa Cruz sc-1485
